# Supplementary material for: Foraminifera as a model of eukaryotic genome dynamism
Source: mBio. 2024 Feb 8;15(3):e03379-23. doi: 10.1128/mbio.03379-23 (PMC10936158; doi:10.1128/mbio.03379-23)
Supplement: File S1 — Raw data from light microscopy. [file mbio.03379-23-s0001.xlsx]

## Sheet: FileS1
ParentReproductiveType	ParentFlask	WellID	DateJuvenile	DurationJuvenile	DateAdult	DurationAdult	DatePreReproductive	DurationPreReproductive	ReproductiveType	DateReproductive	DurationReproductive	DateEmergence	DurationEmergence	NumberOffspring	SizeOffspring	TotalLifeDuration	EmergerType
2	1A.1	1.1	2022-06-01	15	2022-06-16	30	2022-07-16	NA	NA	NA	NA	NA	NA	NA	NA	NA	NA
2	1A.1	1.2	2022-06-01	5	2022-06-06	18	2022-06-24	2	1	2022-06-26	1	2022-06-27	1	6	60	26	NA
2	1A.1	1.3	2022-06-01	8	2022-06-09	12	2022-06-21	2	2	2022-06-23	2	2022-06-25	1	153	30	24	NA
2	1A.1	1.4	2022-06-01	8	2022-06-09	13	2022-06-22	1	1	2022-06-23	1	2022-06-24	1	16	50	23	NA
2	1A.1	1.5	2022-06-01	8	2022-06-09	26	2022-07-05	1	1	2022-07-06	1	2022-07-07	2	19	50	38	NA
2	1A.1	1.6	2022-06-01	8	2022-06-09	7	2022-06-16	1	1	2022-06-17	1	2022-06-18	1	24	50	17	NA
1	1C.1	1.7	2022-06-01	12	2022-06-13	10	2022-06-23	1	1	2022-06-24	1	2022-06-25	1	15	50	24	NA
1	1C.1	1.8	2022-06-01	12	2022-06-13	14	2022-06-27	2	1	2022-06-29	1	2022-06-30	1	26	50	29	NA
1	1C.1	1.9	2022-06-01	12	2022-06-13	12	2022-06-25	1	1	2022-06-26	1	2022-06-27	1	20	50	26	NA
1	1C.1	1.10.	2022-06-01	20	2022-06-21	4	2022-06-25	1	1	2022-06-25	2	2022-06-27	1	13	50	26	NA
1	1C.1	1.11	2022-06-01	8	2022-06-09	10	2022-06-19	2	1	2022-06-21	1	2022-06-22	1	14	60	22	NA
1	1C.1	1.12	2022-06-01	8	2022-06-09	18	2022-06-27	4	1	2022-07-01	2	2022-07-03	1	19	65	33	NA
1	7.1	1.13	2022-06-01	12	2022-06-13	11	2022-06-24	3	2	2022-06-27	3	2022-06-30	1	24	40	30	NA
1	7.1	1.14	2022-06-01	8	2022-06-09	15	2022-06-24	3	2	2022-06-27	2	2022-06-29	1	1	200	28	NA
1	7.1	1.15	2022-06-01	12	2022-06-13	10	2022-06-23	2	2	2022-06-25	2	2022-06-27	1	73	20	26	NA
1	7.1	1.16	2022-06-01	8	2022-06-09	13	2022-06-22	2	2	2022-06-24	2	2022-06-26	1	51	25	25	NA
1	7.1	1.17	2022-06-01	8	2022-06-09	12	2022-06-21	2	2	2022-06-23	1	2022-06-24	1	64	20	23	NA
1	7.1	1.18	2022-06-01	12	2022-06-13	9	2022-06-22	2	2	2022-06-24	2	2022-06-26	1	30	20	25	NA
1	4B.1	1.19	2022-06-02	11	2022-06-13	11	2022-06-24	1	1	2022-06-25	1	2022-06-26	1	18	50	24	NA
1	4B.1	1.20.	2022-06-02	11	2022-06-13	10	2022-06-23	1	1	2022-06-24	1	2022-06-25	1	16	50	23	NA
1	4B.1	1.21	2022-06-02	11	2022-06-13	9	2022-06-22	1	1	2022-06-23	2	2022-06-25	1	14	70	23	NA
1	4B.1	1.22	2022-06-02	7	2022-06-09	12	2022-06-21	1	1	2022-06-22	1	2022-06-23	1	20	60	21	NA
1	4B.1	1.23	2022-06-02	NA	NA	NA	NA	NA	1	NA	NA	2022-06-26	1	12	70	0	NA
1	4B.1	1.24	2022-06-02	11	2022-06-13	10	2022-06-23	1	1	2022-06-23	2	2022-06-25	1	17	50	23	NA
2	1A.2	1.25	2022-06-01	12	2022-06-13	8	2022-06-21	1	1	2022-06-22	1	2022-06-23	1	26	45	22	NA
2	1A.2	1.26	2022-06-01	12	2022-06-13	24	2022-07-07	3	1	2022-07-10	5	2022-07-15	1	8	55	45	NA
2	1A.2	1.27	2022-06-01	12	2022-06-13	29	2022-07-12	1	1	2022-07-12	2	2022-07-14	1	14	55	44	NA
2	1A.2	1.28	2022-06-01	12	2022-06-13	23	2022-07-06	4	1	2022-07-10	1	2022-07-11	1	7	50	41	NA
2	1A.2	1.29	2022-06-01	15	2022-06-16	11	2022-06-27	1	1	2022-06-28	1	2022-06-29	1	16	50	28	NA
2	1A.2	1.30.	2022-06-01	8	2022-06-09	29	2022-07-08	1	1	2022-07-08	2	2022-07-10	1	18	70	40	NA
2	1C.2	1.31	2022-06-01	12	2022-06-13	26	2022-07-09	6	1	2022-07-15	1	2022-07-16	1	6	80	46	NA
2	1C.2	1.32	2022-06-01	8	2022-06-09	38	2022-07-17	1	1	2022-07-18	1	2022-07-19	1	8	70	48	NA
2	1C.2	1.33	2022-06-01	12	2022-06-13	16	2022-06-29	1	2	2022-06-30	3	2022-07-03	1	10	75	32	NA
2	1C.2	1.34	2022-06-01	12	2022-06-13	28	2022-07-11	1	1	2022-07-12	1	2022-07-13	1	11	70	43	NA
2	1C.2	1.35	2022-06-01	12	2022-06-13	29	2022-07-12	1	1	2022-07-13	1	2022-07-14	1	10	50	44	NA
2	1C.2	1.36	2022-06-01	12	2022-06-13	31	2022-07-14	2	1	2022-07-16	1	2022-07-17	1	12	70	47	NA
1	7.2	1.37	2022-06-01	8	2022-06-09	12	2022-06-21	2	2	2022-06-23	2	2022-06-25	1	46	25	24	NA
1	7.2	1.38	2022-06-01	5	2022-06-06	15	2022-06-21	2	2	2022-06-23	1	2022-06-24	1	37	25	23	NA
1	7.2	1.39	2022-06-01	5	2022-06-06	10	2022-06-16	7	2	2022-06-23	1	2022-06-24	1	47	30	23	NA
1	7.2	1.40.	2022-06-01	5	2022-06-06	16	2022-06-22	3	2	2022-06-25	4	2022-06-29	1	4	50	28	NA
1	7.2	1.41	2022-06-01	8	2022-06-09	13	2022-06-22	2	2	2022-06-24	1	2022-06-25	1	13	25	24	NA
1	7.2	1.42	2022-06-01	5	2022-06-06	16	2022-06-22	3	2	2022-06-25	1	2022-06-26	3	3	50	25	NA
2	4B.2	1.43	2022-06-01	8	2022-06-09	10	2022-06-19	2	1	2022-06-21	1	2022-06-22	1	14	70	22	NA
2	4B.2	1.44	2022-06-01	12	2022-06-13	6	2022-06-19	2	1	2022-06-21	2	2022-06-23	1	17	25	23	NA
2	4B.2	1.45	2022-06-01	15	2022-06-16	7	2022-06-23	1	1	2022-06-24	3	2022-06-27	2	10	50	26	NA
2	4B.2	1.46	2022-06-01	12	2022-06-13	8	2022-06-21	1	1	2022-06-22	2	2022-06-24	1	6	50	23	NA
2	4B.2	1.47	2022-06-01	12	2022-06-13	15	2022-06-28	1	1	2022-06-29	2	2022-07-01	1	8	60	30	NA
2	4B.2	1.48	2022-06-01	8	2022-06-09	22	2022-07-01	2	1	2022-07-03	1	2022-07-03	1	16	80	32	NA
1	1A.2, Well 1.25	2.1	2022-06-23	7	2022-06-30	12	2022-07-12	4	2	2022-07-16	1	2022-07-17	1	38	30	25	Early
1	1A.2, Well 1.25	2.2	2022-06-23	7	2022-06-30	19	2022-07-19	2	2	2022-07-21	1	2022-07-22	1	37	45	30	Early
1	1A.2, Well 1.25	2.3	2022-06-23	7	2022-06-30	13	2022-07-13	1	2	2022-07-14	2	2022-07-16	1	65	25	24	Early
1	1A.2, Well 1.25	2.4	2022-06-23	7	2022-06-30	10	2022-07-10	3	2	2022-07-13	2	2022-07-15	1	56	40	23	Early
1	1A.2, Well 1.25	2.5	2022-06-23	12	2022-07-05	8	2022-07-13	3	2	2022-07-16	1	2022-07-17	1	51	30	25	Early
1	1A.2, Well 1.25	2.6	2022-06-23	7	2022-06-30	13	2022-07-13	3	2	2022-07-16	1	2022-07-17	1	53	30	25	Early
1	1C.1, Well 1.9	2.7	2022-06-27	8	2022-07-05	7	2022-07-12	4	2	2022-07-16	1	2022-07-17	1	56	25	21	Middle
1	1C.1, Well 1.9	2.8	2022-06-27	8	2022-07-05	10	2022-07-15	4	2	2022-07-19	1	2022-07-20	1	37	40	24	Middle
1	1C.1, Well 1.9	2.9	2022-06-27	8	2022-07-05	9	2022-07-14	2	2	2022-07-16	2	2022-07-18	1	82	35	22	Middle
1	1C.1, Well 1.9	2.10.	2022-06-27	8	2022-07-05	9	2022-07-14	2	2	2022-07-16	3	2022-07-19	1	47	40	23	Middle
1	1C.1, Well 1.9	2.11	2022-06-27	8	2022-07-05	9	2022-07-14	3	2	2022-07-17	1	2022-07-18	1	74	45	22	Middle
1	1C.1, Well 1.9	2.12	2022-06-27	8	2022-07-05	7	2022-07-12	5	2	2022-07-17	1	2022-07-18	1	37	30	22	Middle
1	1A.2, Well 1.29	2.13	2022-06-29	10	2022-07-09	14	2022-07-23	1	2	2022-07-24	2	2022-07-26	1	27	40	28	Middle
1	1A.2, Well 1.29	2.14	2022-06-29	11	2022-07-10	12	2022-07-22	3	2	2022-07-25	2	2022-07-27	1	46	35	29	Middle
1	1A.2, Well 1.29	2.15	2022-06-29	10	2022-07-09	14	2022-07-23	2	2	2022-07-25	1	2022-07-26	1	49	30	28	Middle
1	1A.2, Well 1.29	2.16	2022-06-29	8	2022-07-07	15	2022-07-22	1	2	2022-07-23	1	2022-07-23	1	34	45	26	Middle
1	1A.2, Well 1.29	2.17	2022-06-29	11	2022-07-10	12	2022-07-22	2	2	2022-07-24	2	2022-07-26	1	36	35	28	Middle
1	1A.2, Well 1.29	2.18	2022-06-29	11	2022-07-10	12	2022-07-22	3	2	2022-07-25	1	2022-07-26	1	26	50	28	Middle
1	1A.1, Well 1.5	2.19	2022-07-07	7	2022-07-14	14	2022-07-28	2	2	2022-07-30	2	2022-08-01	1	37	40	26	Late
1	1A.1, Well 1.5	2.20.	2022-07-07	5	2022-07-12	15	2022-07-27	2	2	2022-07-29	2	2022-07-31	1	52	35	25	Late
1	1A.1, Well 1.5	2.21	2022-07-07	5	2022-07-12	16	2022-07-28	2	2	2022-07-30	2	2022-08-01	1	30	40	26	Late
1	1A.1, Well 1.5	2.22	2022-07-07	5	2022-07-12	17	2022-07-29	2	2	2022-07-31	2	2022-08-02	1	32	40	27	Late
1	1A.1, Well 1.5	2.23	2022-07-07	7	2022-07-14	14	2022-07-28	2	1	2022-07-30	1	2022-07-31	1	18	45	25	Late
1	1A.1, Well 1.5	2.24	2022-07-07	5	2022-07-12	17	2022-07-29	2	2	2022-07-31	2	2022-08-02	1	37	40	27	Late
1	4B.1, Well 1.22	2.25	2022-06-23	4	2022-06-27	11	2022-07-08	4	2	2022-07-12	2	2022-07-14	1	54	35	22	Early
1	4B.1, Well 1.22	2.26	2022-06-23	4	2022-06-27	13	2022-07-10	3	2	2022-07-13	1	2022-07-14	1	57	30	22	Early
1	4B.1, Well 1.22	2.27	2022-06-23	3	2022-06-26	12	2022-07-08	4	2	2022-07-12	1	2022-07-13	1	52	35	21	Early
1	4B.1, Well 1.22	2.28	2022-06-23	4	2022-06-27	11	2022-07-08	4	2	2022-07-12	1	2022-07-13	1	42	30	21	Early
1	4B.1, Well 1.22	2.29	2022-06-23	7	2022-06-30	9	2022-07-09	4	2	2022-07-13	1	2022-07-14	1	51	35	22	Early
1	4B.1, Well 1.22	2.30.	2022-06-23	4	2022-06-27	12	2022-07-09	4	2	2022-07-13	1	2022-07-14	1	30	40	22	Early
2	7.1, Well 1.15	2.31	2022-06-27	10	2022-07-07	9	2022-07-16	1	2	2022-07-16	1	2022-07-16	1	80	10	22	Middle
2	7.1, Well 1.15	2.32	2022-06-27	12	2022-07-09	8	2022-07-17	1	1	2022-07-18	2	2022-07-20	1	17	70	24	Middle
2	7.1, Well 1.15	2.33	2022-06-27	8	2022-07-05	10	2022-07-15	1	1	2022-07-16	1	2022-07-17	1	13	80	21	Middle
2	7.1, Well 1.15	2.34	2022-06-27	8	2022-07-05	9	2022-07-14	1	1	2022-07-15	1	2022-07-16	1	10	80	20	Middle
2	7.1, Well 1.15	2.35	2022-06-27	8	2022-07-05	10	2022-07-15	1	1	2022-07-16	1	2022-07-17	1	19	75	21	Middle
2	7.1, Well 1.15	2.36	2022-06-27	8	2022-07-05	9	2022-07-14	1	1	2022-07-15	1	2022-07-16	1	10	80	20	Middle
1	1C.1, Well 1.8	2.37	2022-06-30	9	2022-07-09	11	2022-07-20	2	1	2022-07-22	1	2022-07-23	1	17	30	24	Middle
1	1C.1, Well 1.8	2.38	2022-06-30	7	2022-07-07	10	2022-07-17	1	2	2022-07-18	1	2022-07-19	4	39	30	23	Middle
1	1C.1, Well 1.8	2.39	2022-06-30	5	2022-07-05	11	2022-07-16	2	2	2022-07-18	1	2022-07-19	1	46	35	20	Middle
1	1C.1, Well 1.8	2.40.	2022-06-30	7	2022-07-07	9	2022-07-16	1	2	2022-07-17	4	2022-07-21	1	31	35	22	Middle
1	1C.1, Well 1.8	2.41	2022-06-30	7	2022-07-07	12	2022-07-19	1	2	2022-07-20	1	2022-07-21	1	35	40	22	Middle
1	1C.1, Well 1.8	2.42	2022-06-30	5	2022-07-05	14	2022-07-19	2	2	2022-07-21	1	2022-07-22	1	46	40	23	Middle
1	1A.2, Well 1.30	2.43	2022-07-10	6	2022-07-16	10	2022-07-26	2	1	2022-07-28	2	2022-07-30	1	13	50	21	Late
1	1A.2, Well 1.30	2.44	2022-07-10	6	2022-07-16	12	2022-07-28	2	1	2022-07-30	2	2022-08-01	1	9	45	23	Late
1	1A.2, Well 1.30	2.45	2022-07-10	6	2022-07-16	10	2022-07-26	3	1	2022-07-29	1	2022-07-30	1	11	50	21	Late
1	1A.2, Well 1.30	2.46	2022-07-10	6	2022-07-16	13	2022-07-29	2	1	2022-07-31	1	2022-08-01	1	12	45	23	Late
1	1A.2, Well 1.30	2.47	2022-07-10	7	2022-07-17	12	2022-07-29	1	1	2022-07-30	2	2022-08-01	1	14	35	23	Late
1	1A.2, Well 1.30	2.48	2022-07-10	7	2022-07-17	11	2022-07-28	2	1	2022-07-30	1	2022-07-31	1	7	50	22	Late
