# Supplementary material for: Foraminifera as a model of eukaryotic genome dynamism
Source: mBio. 2024 Feb 8;15(3):e03379-23. doi: 10.1128/mbio.03379-23 (PMC10936158; doi:10.1128/mbio.03379-23)
Supplement: File S2 — Raw data from light microscopy. [file mbio.03379-23-s0002.xlsx]

## Sheet: FileS2
Date	Well	CellArea	CellPerimeter	CellMaxDiameter	CellMinDiameter
6_1	1.1	2574.94	180.26	54.13	54.13
6_1	1.2	3129.91	198.46	61.12	61.12
6_1	1.3	3456.86	208.5	64.61	64.61
6_1	1.4	2477.45	176.46	56.17	56.17
6_1	1.5	1810.25	150.9	46.57	46.57
6_1	1.6	2466.01	176.01	55.3	55.3
6_1	1.7	NA	NA	NA	NA
6_1	1.8	NA	NA	NA	NA
6_1	1.9	NA	NA	NA	NA
6_1	1.10.	NA	NA	NA	NA
6_1	1.11	NA	NA	NA	NA
6_1	1.12	NA	NA	NA	NA
6_1	1.13	NA	NA	NA	NA
6_1	1.14	NA	NA	NA	NA
6_1	1.15	NA	NA	NA	NA
6_1	1.16	NA	NA	NA	NA
6_1	1.17	NA	NA	NA	NA
6_1	1.18	NA	NA	NA	NA
6_1	1.19	NA	NA	NA	NA
6_1	1.20.	NA	NA	NA	NA
6_1	1.21	NA	NA	NA	NA
6_1	1.22	NA	NA	NA	NA
6_1	1.23	NA	NA	NA	NA
6_1	1.24	NA	NA	NA	NA
6_1	1.25	NA	NA	NA	NA
6_1	1.26	NA	NA	NA	NA
6_1	1.27	NA	NA	NA	NA
6_1	1.28	NA	NA	NA	NA
6_1	1.29	NA	NA	NA	NA
6_1	1.30.	NA	NA	NA	NA
6_1	1.31	NA	NA	NA	NA
6_1	1.32	NA	NA	NA	NA
6_1	1.33	NA	NA	NA	NA
6_1	1.34	NA	NA	NA	NA
6_1	1.35	NA	NA	NA	NA
6_1	1.36	NA	NA	NA	NA
6_1	1.37	NA	NA	NA	NA
6_1	1.38	NA	NA	NA	NA
6_1	1.39	NA	NA	NA	NA
6_1	1.40.	NA	NA	NA	NA
6_1	1.41	NA	NA	NA	NA
6_1	1.42	NA	NA	NA	NA
6_1	1.43	NA	NA	NA	NA
6_1	1.44	NA	NA	NA	NA
6_1	1.45	NA	NA	NA	NA
6_1	1.46	NA	NA	NA	NA
6_1	1.47	NA	NA	NA	NA
6_1	1.48	NA	NA	NA	NA
6_2	1.1	NA	NA	NA	NA
6_2	1.2	NA	NA	NA	NA
6_2	1.3	NA	NA	NA	NA
6_2	1.4	NA	NA	NA	NA
6_2	1.5	NA	NA	NA	NA
6_2	1.6	NA	NA	NA	NA
6_2	1.7	1599.51	141.72	44.82	44.82
6_2	1.8	1266.8	126.18	39.58	39.58
6_2	1.9	1368.28	131.25	40.16	40.16
6_2	1.10.	1013.21	112.93	35.22	35.22
6_2	1.11	2352.01	171.89	54.72	54.72
6_2	1.12	1350.66	130.32	40.16	40.16
6_2	1.13	954.76	109.79	33.18	33.18
6_2	1.14	2106.03	162.75	51.22	51.22
6_2	1.15	1944.08	156.36	48.89	48.89
6_2	1.16	2768.65	186.53	58.5	58.5
6_2	1.17	2427.31	174.64	55.01	55.01
6_2	1.18	2607.81	181.04	57.04	57.04
6_2	1.19	956.46	109.75	33.76	33.76
6_2	1.20.	964.08	110.23	33.47	33.47
6_2	1.21	1481.61	136.83	40.75	40.75
6_2	1.22	1516.51	138.075	43.073	43.073
6_2	1.23	1176.68	121.606	38.417	38.417
6_2	1.24	1682.27	145.376	46.275	46.275
6_2	1.25	1432.48	134.531	40.163	40.163
6_2	1.26	719.289	95.124	29.104	29.104
6_2	1.27	1277.31	126.637	39.872	39.872
6_2	1.28	1713.01	146.748	46.566	46.566
6_2	1.29	1649.99	144.008	45.402	45.402
6_2	1.30.	1150.93	120.233	38.126	38.126
6_2	1.31	1281.71	127.223	37.835	37.835
6_2	1.32	1458.23	135.98	39.872	39.872
6_2	1.33	1379.96	131.662	41.909	41.909
6_2	1.34	1131.79	119.354	36.671	36.671
6_2	1.35	1115.19	118.426	36.671	36.671
6_2	1.36	1286.12	127.092	40.163	40.163
6_2	1.37	2851.92	189.952	56.17	56.17
6_2	1.38	2130.17	163.683	50.931	50.931
6_2	1.39	3927.21	222.194	69.558	69.558
6_2	1.40.	2533.27	178.904	53.551	53.551
6_2	1.41	2961.49	184.442	54.715	54.715
6_2	1.42	2449.24	176.291	51.513	51.513
6_2	1.43	1150.25	120.939	34.924	34.924
6_2	1.44	1341.34	129.839	40.745	40.745
6_2	1.45	1004.23	112.552	33.76	33.76
6_2	1.46	651.867	90.538	27.939	27.939
6_2	1.47	1056.4	115.211	36.088	36.088
6_2	1.48	1212.59	123.448	38.417	38.417
6_6	1.1	NA	NA	NA	NA
6_6	1.2	7226.44	301.902	91.385	91.385
6_6	1.3	7708.56	313.469	89.639	89.639
6_6	1.4	3892.23	221.359	67.52	67.52
6_6	1.5	NA	NA	NA	NA
6_6	1.6	3491.08	209.404	65.192	65.192
6_6	1.7	2248.33	186.314	51.222	51.222
6_6	1.8	3642.86	213.954	67.52	67.52
6_6	1.9	2663.03	182.863	58.207	58.207
6_6	1.10.	2378.43	172.817	54.133	54.133
6_6	1.11	6309.96	281.621	88.475	88.475
6_6	1.12	2299.83	170.107	52.386	52.386
6_6	1.13	2633.22	183.321	52.386	52.386
6_6	1.14	5403.31	260.6	81.49	81.49
6_6	1.15	3770.26	217.611	68.685	68.685
6_6	1.16	6302.85	281.684	86.729	86.729
6_6	1.17	5980.64	274.405	83.818	83.818
6_6	1.18	5819.37	270.749	82.654	82.654
6_6	1.19	2016.59	159.096	50.058	50.058
6_6	1.20.	2129.07	165.085	46.566	46.566
6_6	1.21	2715.89	184.733	57.043	57.043
6_6	1.22	3461.26	208.464	66.356	66.356
6_6	1.23	NA	NA	NA	NA
6_6	1.24	2598.32	181.201	54.133	54.133
6_6	1.25	3281.02	202.982	64.028	64.028
6_6	1.26	NA	NA	NA	NA
6_6	1.27	2347.26	171.969	52.386	52.386
6_6	1.28	2931.37	192.046	59.371	59.371
6_6	1.29	2939.5	194.681	53.551	53.551
6_6	1.30.	NA	NA	NA	NA
6_6	1.31	2160.24	164.577	52.386	52.386
6_6	1.32	4284.23	232.236	73.923	73.923
6_6	1.33	1967.8	157.262	50.058	50.058
6_6	1.34	1702.17	146.291	46.566	46.566
6_6	1.35	NA	NA	NA	NA
6_6	1.36	2391.99	173.956	51.222	51.222
6_6	1.37	3901.71	221.268	69.849	69.849
6_6	1.38	7151.56	299.941	93.132	93.132
6_6	1.39	10537.3	363.907	114.668	114.668
6_6	1.40.	7022.81	297.238	91.385	91.385
6_6	1.41	4992.68	250.553	77.998	77.998
6_6	1.42	7545.26	308.239	94.296	94.296
6_6	1.43	3430.09	208.865	60.536	60.536
6_6	1.44	3756.7	217.796	65.192	65.192
6_6	1.45	NA	NA	NA	NA
6_6	1.46	1540.9	138.976	44.237	44.237
6_6	1.47	2629.83	181.978	56.461	56.461
6_6	1.48	3152.27	199.527	59.371	59.371
6_9	1.1	NA	NA	NA	NA
6_9	1.2	13498.8	412.674	123.981	123.981
6_9	1.3	12642.6	398.661	125.146	125.146
6_9	1.4	8253.36	323.159	95.46	95.46
6_9	1.5	6705.69	293.725	81.49	81.49
6_9	1.6	10748.3	367.612	114.086	114.086
6_9	1.7	4992.68	250.526	79.162	79.162
6_9	1.8	6805.98	292.684	89.639	89.639
6_9	1.9	5290.83	257.841	81.49	81.49
6_9	1.10.	5472.43	262.448	81.49	81.49
6_9	1.11	9979.93	355.094	105.937	105.937
6_9	1.12	5462.94	272.207	66.356	66.356
6_9	1.13	5397.89	260.677	79.744	79.744
6_9	1.14	10432.6	362.069	115.25	115.25
6_9	1.15	5984.7	274.344	84.983	84.983
6_9	1.16	12633.5	398.776	122.235	122.235
6_9	1.17	13522.5	412.418	128.056	128.056
6_9	1.18	6847.31	293.616	89.639	89.639
6_9	1.19	NA	NA	NA	NA
6_9	1.20.	5411.44	264.595	72.177	72.177
6_9	1.21	4839.53	247.032	74.505	74.505
6_9	1.22	9249.46	341.144	104.773	104.773
6_9	1.23	3710.29	215.783	68.102	68.102
6_9	1.24	5144.46	254.183	80.326	80.326
6_9	1.25	5519.86	263.323	83.818	83.818
6_9	1.26	NA	NA	NA	NA
6_9	1.27	4636.25	241.435	74.505	74.505
6_9	1.28	6065	276.172	85.565	85.565
6_9	1.29	6094.48	278.542	80.326	80.326
6_9	1.30.	6398.05	283.441	89.639	89.639
6_9	1.31	6851.38	293.582	90.221	90.221
6_9	1.32	9849.83	353.459	103.609	103.609
6_9	1.33	NA	NA	NA	NA
6_9	1.34	4008.78	225.223	66.356	66.356
6_9	1.35	NA	NA	NA	NA
6_9	1.36	6812.75	292.581	93.132	93.132
6_9	1.37	8293.34	322.76	101.863	101.863
6_9	1.38	13354.5	409.622	129.22	129.22
6_9	1.39	18829.6	486.444	152.503	152.503
6_9	1.40.	9802.39	351.136	109.43	109.43
6_9	1.41	10386.5	361.16	114.086	114.086
6_9	1.42	14125.6	422.987	124.563	124.563
6_9	1.43	6875.09	294.64	88.475	88.475
6_9	1.44	4885.61	257.351	62.864	62.864
6_9	1.45	NA	NA	NA	NA
6_9	1.46	3245.1	202.115	62.282	62.282
6_9	1.47	4358.43	234.122	72.177	72.177
6_9	1.48	7423.96	305.385	96.624	96.624
6_13	1.1	2715.89	184.733	57.043	57.043
6_13	1.2	27935.4	592.483	187.427	187.427
6_13	1.3	29680.6	610.798	191.502	191.502
6_13	1.4	15315.1	438.965	135.623	135.623
6_13	1.5	13920.3	423.113	117.579	117.579
6_13	1.6	16053.7	450.262	134.459	134.459
6_13	1.7	12316.3	395.832	114.086	114.086
6_13	1.8	14194.7	422.511	130.384	130.384
6_13	1.9	10371.6	361.253	111.176	111.176
6_13	1.10.	NA	NA	NA	NA
6_13	1.11	14138.5	421.524	132.13	132.13
6_13	1.12	9075.99	338.596	101.281	101.281
6_13	1.13	15841.3	446.194	140.861	140.861
6_13	1.14	15074.2	435.222	137.369	137.369
6_13	1.15	15379.9	439.867	136.205	136.205
6_13	1.16	19832.8	499.224	157.742	157.742
6_13	1.17	21143	515.837	158.324	158.324
6_13	1.18	20918	513.023	158.906	158.906
6_13	1.19	11713.3	384.231	116.414	116.414
6_13	1.20.	7918.62	316.8	93.132	93.132
6_13	1.21	12647	398.676	124.563	124.563
6_13	1.22	16443	455.743	136.205	136.205
6_13	1.23	NA	NA	NA	NA
6_13	1.24	7494.43	307.385	93.132	93.132
6_13	1.25	11834.2	385.98	118.161	118.161
6_13	1.26	6135.81	279.497	80.326	80.326
6_13	1.27	8082.6	319.333	96.042	96.042
6_13	1.28	7249.14	301.727	95.46	95.46
6_13	1.29	NA	NA	NA	NA
6_13	1.30.	9474.43	345.905	103.609	103.609
6_13	1.31	9318.58	343.25	101.863	101.863
6_13	1.32	22520.2	532.233	164.726	164.726
6_13	1.33	8424.12	325.507	102.445	102.445
6_13	1.34	9253.86	342.434	100.698	100.698
6_13	1.35	7144.78	299.996	91.967	91.967
6_13	1.36	10847.3	369.465	114.086	114.086
6_13	1.37	20086.2	503.114	153.085	153.085
6_13	1.38	25699.6	568.917	174.04	174.04
6_13	1.39	27593.9	588.826	186.263	186.263
6_13	1.40.	16373.9	453.509	143.19	143.19
6_13	1.41	19829.8	499.232	157.159	157.159
6_13	1.42	18479.3	481.856	151.921	151.921
6_13	1.43	18128.9	477.275	151.339	151.339
6_13	1.44	19520.8	495.696	152.503	152.503
6_13	1.45	8527.12	327.348	102.445	102.445
6_13	1.46	8991.97	336.628	102.445	102.445
6_13	1.47	10287.6	360.633	107.101	107.101
6_13	1.48	14701.6	429.746	135.041	135.041
6_16	1.1	19823	499.299	162.98	154.831
6_16	1.2	15472	466.439	177.049	110.393
6_16	1.3	38015.6	691.267	223.516	216.531
6_16	1.4	20987.1	513.978	168.801	158.324
6_16	1.5	15081	435.215	138.533	138.533
6_16	1.6	25347.9	568.117	197.322	163.562
6_16	1.7	17021.7	465.51	161.816	133.877
6_16	1.8	23473	543.11	174.04	171.711
6_16	1.9	10644.7	367.121	125.146	108.265
6_16	1.10.	NA	NA	NA	NA
6_16	1.11	29852.7	615.413	211.292	179.86
6_16	1.12	14408.8	426.309	142.026	129.22
6_16	1.13	23795.2	546.763	174.622	173.458
6_16	1.14	23089.4	539.844	181.024	162.398
6_16	1.15	10588.1	388.045	155.413	86.729
6_16	1.16	23619	544.988	176.95	169.965
6_16	1.17	30843.7	622.725	202.561	193.83
6_16	1.18	32181.3	636.622	210.71	194.412
6_16	1.19	18229.2	479.353	159.488	145.518
6_16	1.20.	12799.5	401.573	133.295	122.235
6_16	1.21	23036.2	540.131	183.935	159.488
6_16	1.22	31375.7	628.282	206.054	193.83
6_16	1.23	NA	NA	NA	NA
6_16	1.24	NA	NA	NA	NA
6_16	1.25	16993.3	465.69	162.98	132.712
6_16	1.26	8055.5	318.224	103.609	98.952
6_16	1.27	7968.77	316.356	101.281	100.116
6_16	1.28	7423.96	305.385	97.788	96.624
6_16	1.29	15549.9	442.801	147.846	133.877
6_16	1.30.	12224.2	393.771	135.041	115.25
6_16	1.31	7067.53	298.137	97.788	91.967
6_16	1.32	35627.7	669.36	217.695	208.382
6_16	1.33	14886.5	432.484	139.115	136.205
6_16	1.34	8528.48	327.328	104.773	103.609
6_16	1.35	7669.26	311.137	104.773	93.132
6_16	1.36	10410.9	362.3	121.071	109.43
6_16	1.37	29159.2	605.29	194.412	190.92
6_16	1.38	36762	680.566	225.844	207.218
6_16	1.39	41723.5	724.18	233.993	227.008
6_16	1.40.	18128.9	477.275	152.503	151.339
6_16	1.41	26229.2	574.243	186.263	179.278
6_16	1.42	21152.5	515.778	168.801	159.488
6_16	1.43	27897.5	592.681	195.576	181.607
6_16	1.44	21089.4	514.78	165.891	161.816
6_16	1.45	14330.2	424.251	136.205	133.877
6_16	1.46	11403.3	378.563	122.817	118.161
6_16	1.47	17845.7	473.66	153.667	147.846
6_16	1.48	14322.1	424.243	135.041	135.041
6_21	1.1	5626.92	270.182	97.788	73.341
6_21	1.2	40680	715.053	231.665	223.516
6_21	1.3	40621.7	715.259	236.321	218.859
6_21	1.4	NA	NA	NA	NA
6_21	1.5	15411.7	441.021	147.846	132.712
6_21	1.6	3100.77	197.645	66.356	59.371
6_21	1.7	28804.1	601.622	192.084	190.92
6_21	1.8	26372.8	576.195	189.756	176.95
6_21	1.9	25890.4	570.627	186.263	176.95
6_21	1.10.	27141.9	584.378	191.502	180.442
6_21	1.11	26813.6	580.481	186.207	183.333
6_21	1.12	19537.7	499.764	175.786	141.444
6_21	1.13	34107.1	654.671	210.71	206.054
6_21	1.14	32047.2	634.537	202.561	201.397
6_21	1.15	38023.4	691.225	220.605	219.441
6_21	1.16	41086.6	718.71	232.829	224.68
6_21	1.17	40684.1	714.997	228.172	227.008
6_21	1.18	51944.7	808.459	265.425	249.127
6_21	1.19	22064.5	526.704	171.129	164.144
6_21	1.20.	27654.9	589.862	193.248	182.189
6_21	1.21	34165.1	659.865	229.919	189.173
6_21	1.22	40089.5	712.133	241.56	211.292
NA	1.23	NA	NA	NA	NA
6_21	1.24	34342.9	659.04	223.516	195.576
6_21	1.25	37698.5	689.93	231.665	207.218
6_21	1.26	12854.4	402.507	133.877	122.235
6_21	1.27	11402.9	378.582	123.399	117.579
6_21	1.28	12007.4	389.982	132.712	115.25
6_21	1.29	16305.8	459.401	165.891	125.146
6_21	1.30.	15772.2	446.666	151.339	132.712
6_21	1.31	9016.36	336.469	107.101	107.101
6_21	1.32	6709.75	290.986	97.788	87.311
6_21	1.33	18527	482.9	158.906	148.428
6_21	1.34	11398.9	378.547	122.235	118.743
6_21	1.35	10103.6	356.734	118.161	108.847
6_21	1.36	13583.5	413.344	135.041	128.056
6_21	1.37	33157.4	645.513	206.636	204.307
6_21	1.38	31852	632.755	204.889	197.905
6_21	1.39	45178	753.397	239.814	239.814
6_21	1.40.	25683	569.036	189.756	172.293
6_21	1.41	33914.7	652.834	209.546	206.054
6_21	1.42	21914.1	524.832	168.801	165.308
6_21	1.43	28621.1	599.814	193.248	188.591
6_21	1.44	22526.7	532.147	171.129	167.637
6_21	1.45	16235.7	451.689	145.518	142.026
6_21	1.46	12413.9	395.019	128.056	123.399
6_21	1.47	16495.9	455.346	146.682	143.19
6_21	1.48	NA	NA	NA	NA
6_22	1.1	7733.97	315.933	113.504	86.729
6_22	1.2	39800.5	707.947	233.993	216.531
6_22	1.3	37617.2	687.586	221.187	216.531
6_22	1.4	27331	586.106	189.173	183.935
6_22	1.5	14262.5	423.369	137.369	132.13
6_22	1.6	NA	NA	NA	NA
6_22	1.7	29043.6	608.607	212.456	174.04
6_22	1.8	36030.2	672.937	214.203	214.203
6_22	1.9	20903.1	513.147	169.965	156.577
6_22	1.10.	28450.4	602.088	209.546	172.875
6_22	1.11	3046.56	195.702	64.028	60.536
6_22	1.12	19487.2	495.89	165.891	149.593
6_22	1.13	32938.9	643.809	210.71	199.069
6_22	1.14	33620.6	650.105	209.546	204.307
6_22	1.15	47279.3	770.791	247.963	242.724
6_22	1.16	31375.7	628.282	206.054	193.83
6_22	1.17	39441.3	704.035	225.844	222.352
6_22	1.18	41624.6	723.248	232.829	227.59
6_22	1.19	25803.6	569.702	185.681	176.95
6_22	1.20.	30402.9	618.08	197.322	196.158
6_22	1.21	33788.6	676.7	260.186	165.308
6_22	1.22	36390	686.372	247.963	186.845
6_22	1.23	NA	NA	NA	NA
6_22	1.24	39213.6	702.314	229.336	217.695
6_22	1.25	36331.1	675.683	215.949	214.203
6_22	1.26	11240.3	375.798	121.071	118.161
6_22	1.27	12700.6	402.348	140.279	115.25
6_22	1.28	12991.6	404.203	132.13	125.146
6_22	1.29	15917.2	462.116	175.786	115.25
6_22	1.30.	16500	455.332	145.518	144.354
6_22	1.31	10299.8	360.522	121.071	108.265
6_22	1.32	8144.94	320.076	104.773	98.952
6_22	1.33	23619	544.988	176.95	169.965
6_22	1.34	11886.7	386.912	128.056	118.161
6_22	1.35	8833.4	334.002	112.34	100.116
6_22	1.36	18617.5	483.684	155.413	152.503
6_22	1.37	33532.8	649.17	207.8	205.471
6_22	1.38	32574.4	640.152	209.546	197.905
6_22	1.39	45491.1	757.589	253.783	228.172
6_22	1.40.	20565.6	508.386	164.144	159.488
6_22	1.41	30568.6	619.973	201.397	193.248
6_22	1.42	22071.3	526.653	168.801	166.473
6_22	1.43	4056.21	225.882	73.923	69.849
6_22	1.44	25487.2	565.98	182.189	178.114
6_22	1.45	22182.4	528.743	175.786	160.652
6_22	1.46	10538.3	363.9	116.414	115.25
6_22	1.47	17048.8	468.026	166.473	130.384
6_22	1.48	19275.5	493.173	165.308	148.428
NA	NA	NA	NA	NA	NA
6_23	1.1	8865.25	333.726	106.519	105.937
6_23	1.2	41059.8	746.157	286.962	182.189
6_23	1.3	39028	700.397	225.844	220.023
6_23	1.4	24184.8	551.364	178.114	172.875
6_23	1.5	20575.1	508.36	161.816	161.816
6_23	1.6	2963.89	192.948	62.864	59.953
6_23	1.7	27248.3	585.186	188.591	183.935
6_23	1.8	32877.9	642.781	206.636	202.561
6_23	1.9	32047.2	634.537	202.561	201.397
6_23	1.10.	30914.5	623.757	205.471	191.502
6_23	1.11	2850.05	189.318	62.282	58.207
6_23	1.12	24258.3	552.322	179.86	171.711
6_23	1.13	36015.3	673.061	220.023	208.382
6_23	1.14	31211	626.31	200.233	198.487
6_23	1.15	37423.4	685.749	220.023	216.531
6_23	1.16	33348.2	647.383	209.546	202.561
6_23	1.17	39240.7	702.214	225.844	221.187
6_23	1.18	40471.3	713.186	229.336	224.68
6_23	1.19	24588	555.911	178.114	175.786
6_23	1.20.	29850.7	612.641	198.487	191.502
6_23	1.21	34539.8	677.226	254.366	172.875
6_23	1.22	3830.9	219.44	70.431	69.267
6_23	1.23	35164.2	664.724	213.62	209.546
6_23	1.24	34291.4	656.511	211.874	206.054
6_23	1.25	2497.69	177.495	59.371	53.551
6_23	1.26	12595.5	397.733	127.474	125.728
6_23	1.27	12876.1	402.333	130.384	125.728
6_23	1.28	14503.7	427.045	139.115	132.712
6_23	1.29	21903.9	526.277	178.114	156.577
6_23	1.30.	17916.8	474.534	151.921	150.175
6_23	1.31	10536.9	363.919	117.579	114.086
6_23	1.32	7461.23	306.313	98.952	96.042
6_23	1.33	25023	561.726	187.427	169.965
6_23	1.34	11505.9	383.15	133.877	109.43
6_23	1.35	NA	NA	NA	NA
6_23	1.36	14612.1	433.078	153.667	121.071
6_23	1.37	33527.1	649.197	209.546	203.725
6_23	1.38	30771.9	621.735	197.905	197.905
6_23	1.39	44539.7	749.208	249.127	227.59
6_23	1.40.	21388.3	518.418	165.308	164.726
6_23	1.41	31312.6	627.223	200.233	199.069
6_23	1.42	21618.7	521.175	167.637	164.144
6_23	1.43	4290.66	232.269	75.669	72.177
6_23	1.44	2101.97	162.795	53.551	50.058
6_23	1.45	18829.6	486.417	154.831	154.831
6_23	1.46	12071.1	389.553	126.892	121.071
6_23	1.47	20703.9	510.269	166.473	158.324
6_23	1.48	19354.1	494.063	165.308	149.01
NA	NA	NA	NA	NA	NA
6_24	1.1	8430.9	325.497	103.609	103.609
6_24	1.2	45390.8	755.236	242.142	238.65
6_24	1.3	40684.1	714.997	228.172	227.008
6_24	1.4	3577.81	212.137	68.685	66.356
6_24	1.5	19810.4	534.206	209.627	132.59
6_24	1.6	NA	NA	NA	NA
6_24	1.7	26906.8	581.506	185.099	185.099
6_24	1.8	14815.4	494.045	213.038	88.475
6_24	1.9	36633.3	678.434	217.695	214.203
6_24	1.10.	24543.3	556.199	185.099	168.801
6_24	1.11	NA	NA	NA	NA
6_24	1.12	21311	520.26	179.278	151.339
6_24	1.13	34775.3	661.089	213.62	207.218
6_24	1.14	32376.5	638.352	209.546	196.74
6_24	1.15	40680	715.053	231.665	223.516
6_24	1.16	29778.5	611.687	196.158	193.248
6_24	1.17	1514.47	138.075	44.82	43.073
6_24	1.18	41086.6	718.71	232.829	224.68
6_24	1.19	26233.2	574.197	183.935	181.607
6_24	1.20.	32217.9	636.449	207.218	197.905
6_24	1.21	35995	690.904	259.022	176.95
6_24	1.22	NA	NA	NA	NA
6_24	1.23	NA	NA	NA	NA
6_24	1.24	34860.6	661.986	213.038	208.382
6_24	1.25	NA	NA	NA	NA
6_24	1.26	13498.8	412.674	138.533	123.981
6_24	1.27	11913.8	388.093	131.548	115.25
6_24	1.28	13820.7	417.057	137.369	128.056
6_24	1.29	21057.6	530.006	200.233	133.877
6_24	1.30.	19736.9	498.488	164.726	152.503
6_24	1.31	12444.4	396.132	132.13	119.907
6_24	1.32	10120.9	356.586	114.086	112.922
6_24	1.33	24257.3	552.344	180.442	171.129
6_24	1.34	13187.8	408.132	137.369	122.235
6_24	1.35	NA	NA	NA	NA
6_24	1.36	18062.9	483.186	174.04	132.13
6_24	1.37	29504.8	608.947	195.576	192.084
6_24	1.38	1233.26	124.347	39.581	39.581
6_24	1.39	5358.25	259.824	86.729	78.58
6_24	1.40.	18691.4	484.59	154.831	153.667
6_24	1.41	31177.8	626.484	206.054	192.666
6_24	1.42	21450.6	519.39	168.801	161.816
6_24	1.43	NA	NA	NA	NA
6_24	1.44	NA	NA	NA	NA
6_24	1.45	17153.2	464.588	152.503	143.19
6_24	1.46	1833.63	151.826	50.058	46.566
6_24	1.47	17439.1	468.137	150.175	147.846
6_24	1.48	15391.4	439.81	142.026	137.951
NA	NA	NA	NA	NA	NA
6_25	1.1	7987.74	317.506	106.519	95.46
6_25	1.2	45577.8	757.165	246.799	235.157
6_25	1.3	1012.36	113.641	39.581	32.596
6_25	1.4	NA	NA	NA	NA
6_25	1.5	21945.3	527.415	180.442	154.831
6_25	1.6	NA	NA	NA	NA
6_25	1.7	2821.59	188.354	60.536	59.371
6_25	1.8	34168.1	692.597	274.738	158.324
6_25	1.9	32508.6	639.123	205.471	201.397
6_25	1.10.	26901.4	581.557	188.591	181.607
6_25	1.11	NA	NA	NA	NA
6_25	1.12	26855.3	581.787	193.248	176.95
6_25	1.13	37603.6	687.61	222.352	215.367
6_25	1.14	29156.5	605.279	193.248	192.084
6_25	1.15	37819.1	689.406	221.187	217.695
6_25	1.16	29859.8	612.605	196.74	193.248
6_25	1.17	NA	NA	NA	NA
6_25	1.18	38023.4	691.225	220.605	219.441
6_25	1.19	28192.9	595.263	192.666	186.263
6_25	1.20.	2770.09	186.592	61.7	57.043
6_25	1.21	4531.9	238.659	77.416	74.505
6_25	1.22	NA	NA	NA	NA
6_25	1.23	NA	NA	NA	NA
6_25	1.24	3055.71	198.208	70.431	55.297
6_25	1.25	NA	NA	NA	NA
6_25	1.26	12649.7	398.651	128.056	125.728
6_25	1.27	12884.2	402.308	129.22	126.892
6_25	1.28	14355.3	425.374	141.444	129.22
6_25	1.29	32231.5	636.365	202.561	202.561
6_25	1.30.	17094.9	463.613	150.757	144.354
6_25	1.31	14650.4	430.11	144.936	128.638
6_25	1.32	7871.19	314.568	102.445	97.788
6_25	1.33	12225.5	392.434	130.384	119.325
6_25	1.34	5889.84	286.379	112.922	66.356
6_25	1.35	NA	NA	NA	NA
6_25	1.36	19459.8	494.717	161.234	153.667
6_25	1.37	1420.28	133.497	43.073	41.909
6_25	1.38	NA	NA	NA	NA
6_25	1.39	NA	NA	NA	NA
6_25	1.40.	20122.5	502.889	161.816	158.324
6_25	1.41	1606.29	145.599	54.133	37.835
6_25	1.42	20416.6	506.546	162.98	159.488
6_25	1.43	NA	NA	NA	NA
6_25	1.44	NA	NA	NA	NA
6_25	1.45	21461.5	519.332	165.308	165.308
6_25	1.46	NA	NA	NA	NA
6_25	1.47	23839.9	547.878	181.024	167.637
6_25	1.48	22231.2	528.477	168.801	167.637
6_26	1.1	9397.18	343.939	114.086	104.773
6_26	1.2	45389.4	755.227	240.978	239.814
6_26	1.3	NA	NA	NA	NA
6_26	1.4	NA	NA	NA	NA
6_26	1.5	26072	572.375	183.935	180.442
6_26	1.6	NA	NA	NA	NA
6_26	1.7	NA	NA	NA	NA
6_26	1.8	38633.6	696.711	222.352	221.187
6_26	1.9	33155.8	645.519	207.218	203.725
6_26	1.10.	28329.1	597.268	197.322	182.771
6_26	1.11	NA	NA	NA	NA
6_26	1.12	30623.5	621.067	205.471	189.756
6_26	1.13	31492.9	629.05	200.233	200.233
6_26	1.14	32129.2	635.49	205.471	199.069
6_26	1.15	37916	690.324	221.769	217.695
6_26	1.16	1058.44	115.211	37.253	36.088
6_26	1.17	NA	NA	NA	NA
6_26	1.18	1493.47	137.3	46.566	40.745
6_26	1.19	2715.89	184.733	60.536	57.043
6_26	1.20.	NA	NA	NA	NA
6_26	1.21	NA	NA	NA	NA
6_26	1.22	NA	NA	NA	NA
6_26	1.23	3924.07	222.255	73.341	68.102
6_26	1.24	NA	NA	NA	NA
6_26	1.25	NA	NA	NA	NA
6_26	1.26	13218.9	407.886	133.877	125.728
6_26	1.27	15879.3	448.689	153.667	131.548
6_26	1.28	16757.4	459.076	150.175	142.026
6_26	1.29	30953.8	623.564	198.487	198.487
6_26	1.30.	21900.5	524.896	171.129	162.98
6_26	1.31	12413.9	395.019	128.056	123.399
6_26	1.32	13002.1	404.147	130.384	126.892
6_26	1.33	29927.6	614.965	207.218	183.935
6_26	1.34	8991.97	336.628	111.758	102.445
6_26	1.35	15250.8	442.189	156.577	123.981
6_26	1.36	17575	469.987	151.921	147.264
6_26	1.37	NA	NA	NA	NA
6_26	1.38	NA	NA	NA	NA
6_26	1.39	NA	NA	NA	NA
6_26	1.40.	20122.5	502.916	162.98	157.159
6_26	1.41	NA	NA	NA	NA
6_26	1.42	3698.43	215.918	72.177	65.192
6_26	1.43	NA	NA	NA	NA
6_26	1.44	NA	NA	NA	NA
6_26	1.45	21762.3	523.047	169.965	162.98
6_26	1.46	NA	NA	NA	NA
6_26	1.47	23524.5	564.686	217.113	137.951
6_26	1.48	28208.5	597.89	204.307	175.786
6_27	1.1	8493.24	341.296	132.712	81.49
6_27	1.2	3390.79	206.672	67.52	64.028
6_27	1.3	NA	NA	NA	NA
6_27	1.4	NA	NA	NA	NA
6_27	1.5	25907.6	570.535	182.189	181.024
6_27	1.6	NA	NA	NA	NA
6_27	1.7	NA	NA	NA	NA
6_27	1.8	48862.2	783.572	250.291	248.545
6_27	1.9	3894.94	221.299	72.177	68.685
6_27	1.10.	2869.03	190.336	64.028	57.043
6_27	1.11	NA	NA	NA	NA
6_27	1.12	31993.3	680.897	251.137	152.698
6_27	1.13	33529.8	649.228	210.71	202.561
6_27	1.14	30206.8	616.359	201.397	190.92
6_27	1.15	1017.78	113.493	38.417	33.76
6_27	1.16	NA	NA	NA	NA
6_27	1.17	NA	NA	NA	NA
6_27	1.18	NA	NA	NA	NA
6_27	1.19	NA	NA	NA	NA
6_27	1.20.	NA	NA	NA	NA
6_27	1.21	NA	NA	NA	NA
6_27	1.22	NA	NA	NA	NA
6_27	1.23	NA	NA	NA	NA
6_27	1.24	NA	NA	NA	NA
6_27	1.25	NA	NA	NA	NA
6_27	1.26	15531	442.9	149.01	132.712
6_27	1.27	13827.4	417.001	136.205	129.22
6_27	1.28	14026.7	420.975	142.026	125.728
6_27	1.29	30225.7	616.251	196.74	195.576
6_27	1.30.	20038.5	502.03	163.562	155.995
6_27	1.31	12970.9	404.378	135.041	122.235
6_27	1.32	11913.8	388.093	131.548	115.25
6_27	1.33	31618.9	631.177	209.546	192.084
6_27	1.34	12832.7	402.707	136.205	119.907
6_27	1.35	14667.7	429.964	143.19	130.384
6_27	1.36	17756.3	474.254	161.816	139.697
6_27	1.37	NA	NA	NA	NA
6_27	1.38	NA	NA	NA	NA
6_27	1.39	NA	NA	NA	NA
6_27	1.40.	15112.2	441.796	158.906	121.071
6_27	1.41	NA	NA	NA	NA
6_27	1.42	NA	NA	NA	NA
6_27	1.43	NA	NA	NA	NA
6_27	1.44	NA	NA	NA	NA
6_27	1.45	2405.54	173.725	55.879	54.715
6_27	1.46	NA	NA	NA	NA
6_27	1.47	32388.7	638.299	208.382	197.905
6_27	1.48	31747	631.889	206.054	196.158
6_28	1.1	11047.2	374.641	129.22	108.847
6_28	1.2	NA	NA	NA	NA
6_28	1.3	NA	NA	NA	NA
6_28	1.4	NA	NA	NA	NA
6_28	1.5	25059.6	569.735	206.054	154.831
6_28	1.6	NA	NA	NA	NA
6_28	1.7	NA	NA	NA	NA
6_28	1.8	43643.9	740.652	239.814	231.665
6_28	1.9	NA	NA	NA	NA
6_28	1.10.	NA	NA	NA	NA
6_28	1.11	NA	NA	NA	NA
6_28	1.12	NA	NA	NA	NA
6_28	1.13	33112.4	645.727	213.038	197.905
6_28	1.14	NA	NA	NA	NA
6_28	1.15	NA	NA	NA	NA
6_28	1.16	NA	NA	NA	NA
6_28	1.17	NA	NA	NA	NA
6_28	1.18	NA	NA	NA	NA
6_28	1.19	NA	NA	NA	NA
6_28	1.20.	NA	NA	NA	NA
6_28	1.21	NA	NA	NA	NA
6_28	1.22	NA	NA	NA	NA
6_28	1.23	NA	NA	NA	NA
6_28	1.24	NA	NA	NA	NA
6_28	1.25	NA	NA	NA	NA
6_28	1.26	15980.9	448.032	144.354	140.861
6_28	1.27	13827.4	417.001	136.205	129.22
6_28	1.28	15135.9	436.168	141.444	136.205
6_28	1.29	27416.3	587.004	188.591	185.099
6_28	1.30.	17302.2	467.703	158.324	139.115
6_28	1.31	12484.4	397.17	133.877	118.743
6_28	1.32	14690.7	429.778	139.697	133.877
6_28	1.33	32709.9	642.227	214.203	194.412
6_28	1.34	14670.4	432.674	151.339	123.399
6_28	1.35	NA	NA	NA	NA
6_28	1.36	21259.5	517.867	173.458	155.995
6_28	1.37	NA	NA	NA	NA
6_28	1.38	NA	NA	NA	NA
6_28	1.39	NA	NA	NA	NA
6_28	1.40.	14213.7	436.032	165.308	109.43
6_28	1.41	NA	NA	NA	NA
6_28	1.42	NA	NA	NA	NA
6_28	1.43	NA	NA	NA	NA
6_28	1.44	NA	NA	NA	NA
6_28	1.45	NA	NA	NA	NA
6_28	1.46	NA	NA	NA	NA
6_28	1.47	26406.7	576.021	183.935	182.771
6_28	1.48	26325.4	576.439	193.248	173.458
6_29	1.1	13076.6	411.706	149.01	111.758
6_29	1.2	NA	NA	NA	NA
6_29	1.3	NA	NA	NA	NA
6_29	1.4	NA	NA	NA	NA
6_29	1.5	24270.9	552.272	178.114	173.458
6_29	1.6	NA	NA	NA	NA
6_29	1.7	NA	NA	NA	NA
6_29	1.8	40072.9	709.51	225.844	225.844
6_29	1.9	NA	NA	NA	NA
6_29	1.10.	NA	NA	NA	NA
6_29	1.11	NA	NA	NA	NA
6_29	1.12	NA	NA	NA	NA
6_29	1.13	26406.7	576.021	183.935	182.771
6_29	1.14	22166.2	531.54	185.099	152.503
6_29	1.15	NA	NA	NA	NA
6_29	1.16	NA	NA	NA	NA
6_29	1.17	NA	NA	NA	NA
6_29	1.18	NA	NA	NA	NA
6_29	1.19	NA	NA	NA	NA
6_29	1.20.	NA	NA	NA	NA
6_29	1.21	NA	NA	NA	NA
6_29	1.22	NA	NA	NA	NA
6_29	1.23	NA	NA	NA	NA
6_29	1.24	NA	NA	NA	NA
6_29	1.25	NA	NA	NA	NA
6_29	1.26	15774.2	445.284	143.19	140.279
6_29	1.27	12882.8	402.299	128.056	128.056
6_29	1.28	17364.6	468.709	159.488	138.533
6_29	1.29	2850.05	189.318	62.282	58.207
6_29	1.30.	18817.4	486.478	158.324	151.339
6_29	1.31	11814.9	386.104	129.22	116.414
6_29	1.32	19693.9	497.39	158.906	157.742
6_29	1.33	34149.1	659.955	230.501	188.591
6_29	1.34	16943.8	461.893	152.503	141.444
6_29	1.35	NA	NA	NA	NA
6_29	1.36	23715.2	549.962	192.084	157.159
6_29	1.37	NA	NA	NA	NA
6_29	1.38	NA	NA	NA	NA
6_29	1.39	NA	NA	NA	NA
6_29	1.40.	2013.88	159.138	52.386	48.894
6_29	1.41	NA	NA	NA	NA
6_29	1.42	NA	NA	NA	NA
6_29	1.43	NA	NA	NA	NA
6_29	1.44	NA	NA	NA	NA
6_29	1.45	NA	NA	NA	NA
6_29	1.46	NA	NA	NA	NA
6_29	1.47	25909.3	570.534	181.607	181.607
6_29	1.48	24108.2	550.432	176.95	173.458
6_30	1.1	17283.3	466.447	153.667	143.19
6_30	1.2	NA	NA	NA	NA
6_30	1.3	NA	NA	NA	NA
6_30	1.4	NA	NA	NA	NA
6_30	1.5	25879.5	570.68	187.427	175.786
6_30	1.6	NA	NA	NA	NA
6_30	1.7	NA	NA	NA	NA
6_30	1.8	2770.09	186.592	61.7	57.043
6_30	1.9	NA	NA	NA	NA
6_30	1.10.	NA	NA	NA	NA
6_30	1.11	NA	NA	NA	NA
6_30	1.12	NA	NA	NA	NA
6_30	1.13	1535.48	139	45.402	43.073
6_30	1.14	NA	NA	NA	NA
6_30	1.15	NA	NA	NA	NA
6_30	1.16	NA	NA	NA	NA
6_30	1.17	NA	NA	NA	NA
6_30	1.18	NA	NA	NA	NA
6_30	1.19	NA	NA	NA	NA
6_30	1.20.	NA	NA	NA	NA
6_30	1.21	NA	NA	NA	NA
6_30	1.22	NA	NA	NA	NA
6_30	1.23	NA	NA	NA	NA
6_30	1.24	NA	NA	NA	NA
6_30	1.25	NA	NA	NA	NA
6_30	1.26	15728.1	445.615	149.593	133.877
6_30	1.27	10538.3	363.9	116.414	115.25
6_30	1.28	17617.7	472.427	161.234	139.115
6_30	1.29	NA	NA	NA	NA
6_30	1.30.	11151.9	388.837	149.593	94.878
6_30	1.31	16097.4	449.851	144.354	142.026
6_30	1.32	26687.2	580.001	193.248	175.786
6_30	1.33	31109.4	625.478	203.725	194.412
6_30	1.34	17719.7	471.795	151.339	149.01
6_30	1.35	NA	NA	NA	NA
6_30	1.36	20712	512.958	176.95	149.01
6_30	1.37	NA	NA	NA	NA
6_30	1.38	NA	NA	NA	NA
6_30	1.39	NA	NA	NA	NA
6_30	1.40.	NA	NA	NA	NA
6_30	1.41	NA	NA	NA	NA
6_30	1.42	NA	NA	NA	NA
6_30	1.43	NA	NA	NA	NA
6_30	1.44	NA	NA	NA	NA
6_30	1.45	NA	NA	NA	NA
6_30	1.46	NA	NA	NA	NA
6_30	1.47	NA	NA	NA	NA
6_30	1.48	25177.5	563.599	188.591	169.965
7_1	1.1	12071.1	389.518	125.728	122.235
7_1	1.2	NA	NA	NA	NA
7_1	1.3	NA	NA	NA	NA
7_1	1.4	NA	NA	NA	NA
7_1	1.5	26202.1	574.401	189.756	175.786
7_1	1.6	NA	NA	NA	NA
7_1	1.7	NA	NA	NA	NA
7_1	1.8	NA	NA	NA	NA
7_1	1.9	NA	NA	NA	NA
7_1	1.10.	NA	NA	NA	NA
7_1	1.11	NA	NA	NA	NA
7_1	1.12	35164.2	664.724	213.62	209.546
7_1	1.13	NA	NA	NA	NA
7_1	1.14	NA	NA	NA	NA
7_1	1.15	NA	NA	NA	NA
7_1	1.16	NA	NA	NA	NA
7_1	1.17	NA	NA	NA	NA
7_1	1.18	NA	NA	NA	NA
7_1	1.19	NA	NA	NA	NA
7_1	1.20.	NA	NA	NA	NA
7_1	1.21	NA	NA	NA	NA
7_1	1.22	NA	NA	NA	NA
7_1	1.23	NA	NA	NA	NA
7_1	1.24	NA	NA	NA	NA
7_1	1.25	NA	NA	NA	NA
7_1	1.26	17704.8	471.851	153.667	146.682
7_1	1.27	11501.5	380.464	125.146	116.997
7_1	1.28	14445.4	426.089	137.369	133.877
7_1	1.29	NA	NA	NA	NA
7_1	1.30.	25960.1	571.609	188.009	175.786
7_1	1.31	12189	391.362	126.892	122.235
7_1	1.32	16448.5	469.353	178.114	117.579
7_1	1.33	32964.7	643.726	208.382	201.397
7_1	1.34	20381.3	506.81	168.801	153.667
7_1	1.35	15146.1	437.474	147.846	130.384
7_1	1.36	22764.5	537.639	185.099	156.577
7_1	1.37	NA	NA	NA	NA
7_1	1.38	NA	NA	NA	NA
7_1	1.39	NA	NA	NA	NA
7_1	1.40.	NA	NA	NA	NA
7_1	1.41	NA	NA	NA	NA
7_1	1.42	NA	NA	NA	NA
7_1	1.43	NA	NA	NA	NA
7_1	1.44	NA	NA	NA	NA
7_1	1.45	NA	NA	NA	NA
7_1	1.46	NA	NA	NA	NA
7_1	1.47	2932.72	192.115	64.028	58.207
7_1	1.48	25139.6	563.813	190.92	167.637
7_5	1.1	9426.99	346.311	119.907	100.116
7_5	1.2	NA	NA	NA	NA
7_5	1.3	NA	NA	NA	NA
7_5	1.4	NA	NA	NA	NA
7_5	1.5	25737.6	568.711	182.189	179.86
7_5	1.6	NA	NA	NA	NA
7_5	1.7	NA	NA	NA	NA
7_5	1.8	NA	NA	NA	NA
7_5	1.9	NA	NA	NA	NA
7_5	1.10.	NA	NA	NA	NA
7_5	1.11	NA	NA	NA	NA
7_5	1.12	3046.56	195.668	62.864	61.7
7_5	1.13	NA	NA	NA	NA
7_5	1.14	NA	NA	NA	NA
7_5	1.15	NA	NA	NA	NA
7_5	1.16	NA	NA	NA	NA
7_5	1.17	NA	NA	NA	NA
7_5	1.18	NA	NA	NA	NA
7_5	1.19	NA	NA	NA	NA
7_5	1.20.	NA	NA	NA	NA
7_5	1.21	NA	NA	NA	NA
7_5	1.22	NA	NA	NA	NA
7_5	1.23	NA	NA	NA	NA
7_5	1.24	NA	NA	NA	NA
7_5	1.25	NA	NA	NA	NA
7_5	1.26	31856.1	632.728	203.725	199.069
7_5	1.27	21280.2	517.736	171.711	157.742
7_5	1.28	22345.1	530.531	175.786	161.816
7_5	1.29	NA	NA	NA	NA
7_5	1.30.	14770.3	467.541	182.811	110.914
7_5	1.31	22679.8	536.765	185.099	155.995
7_5	1.32	36440.8	676.594	215.367	215.367
7_5	1.33	5213.58	256.022	82.654	80.326
7_5	1.34	20565.6	508.367	162.98	160.652
7_5	1.35	NA	NA	NA	NA
7_5	1.36	23731.5	547.106	182.771	165.308
7_5	1.37	NA	NA	NA	NA
7_5	1.38	NA	NA	NA	NA
7_5	1.39	NA	NA	NA	NA
7_5	1.40.	NA	NA	NA	NA
7_5	1.41	NA	NA	NA	NA
7_5	1.42	NA	NA	NA	NA
7_5	1.43	NA	NA	NA	NA
7_5	1.44	NA	NA	NA	NA
7_5	1.45	NA	NA	NA	NA
7_5	1.46	NA	NA	NA	NA
7_5	1.47	NA	NA	NA	NA
7_5	1.48	5280.32	257.954	85.565	78.58
7_6	1.1	10811	372.511	132.13	104.191
7_6	1.2	NA	NA	NA	NA
7_6	1.3	NA	NA	NA	NA
7_6	1.4	NA	NA	NA	NA
7_6	1.5	24835.3	558.666	179.86	175.786
7_6	1.6	NA	NA	NA	NA
7_6	1.7	NA	NA	NA	NA
7_6	1.8	NA	NA	NA	NA
7_6	1.9	NA	NA	NA	NA
7_6	1.10.	NA	NA	NA	NA
7_6	1.11	NA	NA	NA	NA
7_6	1.12	NA	NA	NA	NA
7_6	1.13	NA	NA	NA	NA
7_6	1.14	NA	NA	NA	NA
7_6	1.15	NA	NA	NA	NA
7_6	1.16	NA	NA	NA	NA
7_6	1.17	NA	NA	NA	NA
7_6	1.18	NA	NA	NA	NA
7_6	1.19	NA	NA	NA	NA
7_6	1.20.	NA	NA	NA	NA
7_6	1.21	NA	NA	NA	NA
7_6	1.22	NA	NA	NA	NA
7_6	1.23	NA	NA	NA	NA
7_6	1.24	NA	NA	NA	NA
7_6	1.25	NA	NA	NA	NA
7_6	1.26	33673.5	651.245	215.367	199.069
7_6	1.27	26296.2	575.21	188.009	178.114
7_6	1.28	21613.9	522.511	175.786	156.577
7_6	1.29	NA	NA	NA	NA
7_6	1.30.	24108.2	550.432	176.95	173.458
7_6	1.31	29676.9	610.813	197.905	190.92
7_6	1.32	NA	NA	NA	NA
7_6	1.33	NA	NA	NA	NA
7_6	1.34	35856.7	677.917	239.814	190.338
7_6	1.35	NA	NA	NA	NA
7_6	1.36	24270.9	552.247	175.786	175.786
7_6	1.37	NA	NA	NA	NA
7_6	1.38	NA	NA	NA	NA
7_6	1.39	NA	NA	NA	NA
7_6	1.40.	NA	NA	NA	NA
7_6	1.41	NA	NA	NA	NA
7_6	1.42	NA	NA	NA	NA
7_6	1.43	NA	NA	NA	NA
7_6	1.44	NA	NA	NA	NA
7_6	1.45	NA	NA	NA	NA
7_6	1.46	NA	NA	NA	NA
7_6	1.47	NA	NA	NA	NA
7_6	1.48	NA	NA	NA	NA
7_7	1.1	8528.48	327.328	104.773	103.609
7_7	1.2	NA	NA	NA	NA
7_7	1.3	NA	NA	NA	NA
7_7	1.4	NA	NA	NA	NA
7_7	1.5	2013.88	159.138	52.386	48.894
7_7	1.6	NA	NA	NA	NA
7_7	1.7	NA	NA	NA	NA
7_7	1.8	NA	NA	NA	NA
7_7	1.9	NA	NA	NA	NA
7_7	1.10.	NA	NA	NA	NA
7_7	1.11	NA	NA	NA	NA
7_7	1.12	NA	NA	NA	NA
7_7	1.13	NA	NA	NA	NA
7_7	1.14	NA	NA	NA	NA
7_7	1.15	NA	NA	NA	NA
7_7	1.16	NA	NA	NA	NA
7_7	1.17	NA	NA	NA	NA
7_7	1.18	NA	NA	NA	NA
7_7	1.19	NA	NA	NA	NA
7_7	1.20.	NA	NA	NA	NA
7_7	1.21	NA	NA	NA	NA
7_7	1.22	NA	NA	NA	NA
7_7	1.23	NA	NA	NA	NA
7_7	1.24	NA	NA	NA	NA
7_7	1.25	NA	NA	NA	NA
7_7	1.26	30215.6	617.679	207.8	185.099
7_7	1.27	31304.5	627.233	201.397	197.905
7_7	1.28	22063.2	529.464	182.771	153.667
7_7	1.29	NA	NA	NA	NA
7_7	1.30.	29862.9	612.598	196.158	193.83
7_7	1.31	27871	599.701	215.367	164.726
7_7	1.32	NA	NA	NA	NA
7_7	1.33	NA	NA	NA	NA
7_7	1.34	35078.1	665.094	221.769	201.397
7_7	1.35	NA	NA	NA	NA
7_7	1.36	24623.2	568.071	209.546	149.593
7_7	1.37	NA	NA	NA	NA
7_7	1.38	NA	NA	NA	NA
7_7	1.39	NA	NA	NA	NA
7_7	1.40.	NA	NA	NA	NA
7_7	1.41	NA	NA	NA	NA
7_7	1.42	NA	NA	NA	NA
7_7	1.43	NA	NA	NA	NA
7_7	1.44	NA	NA	NA	NA
7_7	1.45	NA	NA	NA	NA
7_7	1.46	NA	NA	NA	NA
7_7	1.47	NA	NA	NA	NA
7_7	1.48	NA	NA	NA	NA
7_8	1.1	10222.5	358.412	114.086	114.086
7_8	1.2	NA	NA	NA	NA
7_8	1.3	NA	NA	NA	NA
7_8	1.4	NA	NA	NA	NA
7_8	1.5	NA	NA	NA	NA
7_8	1.6	NA	NA	NA	NA
7_8	1.7	NA	NA	NA	NA
7_8	1.8	NA	NA	NA	NA
7_8	1.9	NA	NA	NA	NA
7_8	1.10.	NA	NA	NA	NA
7_8	1.11	NA	NA	NA	NA
7_8	1.12	NA	NA	NA	NA
7_8	1.13	NA	NA	NA	NA
7_8	1.14	NA	NA	NA	NA
7_8	1.15	NA	NA	NA	NA
7_8	1.16	NA	NA	NA	NA
7_8	1.17	NA	NA	NA	NA
7_8	1.18	NA	NA	NA	NA
7_8	1.19	NA	NA	NA	NA
7_8	1.20.	NA	NA	NA	NA
7_8	1.21	NA	NA	NA	NA
7_8	1.22	NA	NA	NA	NA
7_8	1.23	NA	NA	NA	NA
7_8	1.24	NA	NA	NA	NA
7_8	1.25	NA	NA	NA	NA
7_8	1.26	28454.5	597.998	193.248	187.427
7_8	1.27	14785.2	448.262	172.875	108.847
7_8	1.28	22018.5	526.958	175.786	159.488
7_8	1.29	NA	NA	NA	NA
7_8	1.30.	27935.4	592.477	188.591	188.591
7_8	1.31	25382.1	565.227	186.263	173.458
7_8	1.32	NA	NA	NA	NA
7_8	1.33	NA	NA	NA	NA
7_8	1.34	NA	NA	NA	NA
7_8	1.35	35597.9	669.46	220.023	206.054
7_8	1.36	23099.9	539.796	180.442	162.98
7_8	1.37	NA	NA	NA	NA
7_8	1.38	NA	NA	NA	NA
7_8	1.39	NA	NA	NA	NA
7_8	1.40.	NA	NA	NA	NA
7_8	1.41	NA	NA	NA	NA
7_8	1.42	NA	NA	NA	NA
7_8	1.43	NA	NA	NA	NA
7_8	1.44	NA	NA	NA	NA
7_8	1.45	NA	NA	NA	NA
7_8	1.46	NA	NA	NA	NA
7_8	1.47	NA	NA	NA	NA
7_8	1.48	NA	NA	NA	NA
7_9	1.1	7779.03	312.699	100.116	98.952
7_9	1.2	NA	NA	NA	NA
7_9	1.3	NA	NA	NA	NA
7_9	1.4	NA	NA	NA	NA
7_9	1.5	NA	NA	NA	NA
7_9	1.6	NA	NA	NA	NA
7_9	1.7	NA	NA	NA	NA
7_9	1.8	NA	NA	NA	NA
7_9	1.9	NA	NA	NA	NA
7_9	1.10.	NA	NA	NA	NA
7_9	1.11	NA	NA	NA	NA
7_9	1.12	NA	NA	NA	NA
7_9	1.13	NA	NA	NA	NA
7_9	1.14	NA	NA	NA	NA
7_9	1.15	NA	NA	NA	NA
7_9	1.16	NA	NA	NA	NA
7_9	1.17	NA	NA	NA	NA
7_9	1.18	NA	NA	NA	NA
7_9	1.19	NA	NA	NA	NA
7_9	1.20.	NA	NA	NA	NA
7_9	1.21	NA	NA	NA	NA
7_9	1.22	NA	NA	NA	NA
7_9	1.23	NA	NA	NA	NA
7_9	1.24	NA	NA	NA	NA
7_9	1.25	NA	NA	NA	NA
7_9	1.26	29638.9	611.032	202.561	186.263
7_9	1.27	36966	683.73	231.665	203.143
7_9	1.28	18829.6	486.417	154.831	154.831
7_9	1.29	NA	NA	NA	NA
7_9	1.30.	30041.4	614.443	197.905	193.248
7_9	1.31	14598.6	446.886	173.458	107.101
7_9	1.32	NA	NA	NA	NA
7_9	1.33	NA	NA	NA	NA
7_9	1.34	38206.7	693.15	225.844	215.367
7_9	1.35	32043.1	634.548	203.725	200.233
7_9	1.36	22166.2	531.54	185.099	152.503
7_9	1.37	NA	NA	NA	NA
7_9	1.38	NA	NA	NA	NA
7_9	1.39	NA	NA	NA	NA
7_9	1.40.	NA	NA	NA	NA
7_9	1.41	NA	NA	NA	NA
7_9	1.42	NA	NA	NA	NA
7_9	1.43	NA	NA	NA	NA
7_9	1.44	NA	NA	NA	NA
7_9	1.45	NA	NA	NA	NA
7_9	1.46	NA	NA	NA	NA
7_9	1.47	NA	NA	NA	NA
7_9	1.48	NA	NA	NA	NA
7_10	1.1	7596.08	309.107	101.281	95.46
7_10	1.2	NA	NA	NA	NA
7_10	1.3	NA	NA	NA	NA
7_10	1.4	NA	NA	NA	NA
7_10	1.5	NA	NA	NA	NA
7_10	1.6	NA	NA	NA	NA
7_10	1.7	NA	NA	NA	NA
7_10	1.8	NA	NA	NA	NA
7_10	1.9	NA	NA	NA	NA
7_10	1.10.	NA	NA	NA	NA
7_10	1.11	NA	NA	NA	NA
7_10	1.12	NA	NA	NA	NA
7_10	1.13	NA	NA	NA	NA
7_10	1.14	NA	NA	NA	NA
7_10	1.15	NA	NA	NA	NA
7_10	1.16	NA	NA	NA	NA
7_10	1.17	NA	NA	NA	NA
7_10	1.18	NA	NA	NA	NA
7_10	1.19	NA	NA	NA	NA
7_10	1.20.	NA	NA	NA	NA
7_10	1.21	NA	NA	NA	NA
7_10	1.22	NA	NA	NA	NA
7_10	1.23	NA	NA	NA	NA
7_10	1.24	NA	NA	NA	NA
7_10	1.25	NA	NA	NA	NA
7_10	1.26	32197.6	636.554	209.546	195.576
7_10	1.27	40266.7	711.368	229.336	223.516
7_10	1.28	20712	510.23	165.308	159.488
7_10	1.29	NA	NA	NA	NA
7_10	1.30.	26661.5	578.78	186.263	182.189
7_10	1.31	NA	NA	NA	NA
7_10	1.32	NA	NA	NA	NA
7_10	1.33	NA	NA	NA	NA
7_10	1.34	22671.7	550.47	208.382	138.533
7_10	1.35	40255.8	711.396	230.501	222.352
7_10	1.36	29325.9	607.106	193.248	193.248
7_10	1.37	NA	NA	NA	NA
7_10	1.38	NA	NA	NA	NA
7_10	1.39	NA	NA	NA	NA
7_10	1.40.	NA	NA	NA	NA
7_10	1.41	NA	NA	NA	NA
7_10	1.42	NA	NA	NA	NA
7_10	1.43	NA	NA	NA	NA
7_10	1.44	NA	NA	NA	NA
7_10	1.45	NA	NA	NA	NA
7_10	1.46	NA	NA	NA	NA
7_10	1.47	NA	NA	NA	NA
7_10	1.48	NA	NA	NA	NA
7_11	1.1	10317.4	360.355	118.743	110.594
7_11	1.2	NA	NA	NA	NA
7_11	1.3	NA	NA	NA	NA
7_11	1.4	NA	NA	NA	NA
7_11	1.5	NA	NA	NA	NA
7_11	1.6	NA	NA	NA	NA
7_11	1.7	NA	NA	NA	NA
7_11	1.8	NA	NA	NA	NA
7_11	1.9	NA	NA	NA	NA
7_11	1.10.	NA	NA	NA	NA
7_11	1.11	NA	NA	NA	NA
7_11	1.12	NA	NA	NA	NA
7_11	1.13	NA	NA	NA	NA
7_11	1.14	NA	NA	NA	NA
7_11	1.15	NA	NA	NA	NA
7_11	1.16	NA	NA	NA	NA
7_11	1.17	NA	NA	NA	NA
7_11	1.18	NA	NA	NA	NA
7_11	1.19	NA	NA	NA	NA
7_11	1.20.	NA	NA	NA	NA
7_11	1.21	NA	NA	NA	NA
7_11	1.22	NA	NA	NA	NA
7_11	1.23	NA	NA	NA	NA
7_11	1.24	NA	NA	NA	NA
7_11	1.25	NA	NA	NA	NA
7_11	1.26	34477.1	658.389	214.203	204.889
7_11	1.27	31220.5	646.811	245.634	161.816
7_11	1.28	NA	NA	NA	NA
7_11	1.29	NA	NA	NA	NA
7_11	1.30.	NA	NA	NA	NA
7_11	1.31	11900.3	399.093	151.339	100.116
7_11	1.32	NA	NA	NA	NA
7_11	1.33	NA	NA	NA	NA
7_11	1.34	21636.3	531.975	195.576	140.861
7_11	1.35	40367.6	712.267	228.754	224.68
7_11	1.36	34371.7	661.601	229.919	190.338
7_11	1.37	NA	NA	NA	NA
7_11	1.38	NA	NA	NA	NA
7_11	1.39	NA	NA	NA	NA
7_11	1.40.	NA	NA	NA	NA
7_11	1.41	NA	NA	NA	NA
7_11	1.42	NA	NA	NA	NA
7_11	1.43	NA	NA	NA	NA
7_11	1.44	NA	NA	NA	NA
7_11	1.45	NA	NA	NA	NA
7_11	1.46	NA	NA	NA	NA
7_11	1.47	NA	NA	NA	NA
7_11	1.48	NA	NA	NA	NA
7_12	1.1	7329.1	303.652	100.116	93.132
7_12	1.2	NA	NA	NA	NA
7_12	1.3	NA	NA	NA	NA
7_12	1.4	NA	NA	NA	NA
7_12	1.5	NA	NA	NA	NA
7_12	1.6	NA	NA	NA	NA
7_12	1.7	NA	NA	NA	NA
7_12	1.8	NA	NA	NA	NA
7_12	1.9	NA	NA	NA	NA
7_12	1.10.	NA	NA	NA	NA
7_12	1.11	NA	NA	NA	NA
7_12	1.12	NA	NA	NA	NA
7_12	1.13	NA	NA	NA	NA
7_12	1.14	NA	NA	NA	NA
7_12	1.15	NA	NA	NA	NA
7_12	1.16	NA	NA	NA	NA
7_12	1.17	NA	NA	NA	NA
7_12	1.18	NA	NA	NA	NA
7_12	1.19	NA	NA	NA	NA
7_12	1.20.	NA	NA	NA	NA
7_12	1.21	NA	NA	NA	NA
7_12	1.22	NA	NA	NA	NA
7_12	1.23	NA	NA	NA	NA
7_12	1.24	NA	NA	NA	NA
7_12	1.25	NA	NA	NA	NA
7_12	1.26	35020.6	664.007	218.859	203.725
7_12	1.27	28636.1	605.246	213.038	171.129
7_12	1.28	NA	NA	NA	NA
7_12	1.29	NA	NA	NA	NA
7_12	1.30.	NA	NA	NA	NA
7_12	1.31	22588.3	533.22	175.786	163.562
7_12	1.32	NA	NA	NA	NA
7_12	1.33	NA	NA	NA	NA
7_12	1.34	19855.5	515.526	195.576	129.22
7_12	1.35	30368	618.273	203.725	189.756
7_12	1.36	50377.4	796.729	264.261	242.724
7_12	1.37	NA	NA	NA	NA
7_12	1.38	NA	NA	NA	NA
7_12	1.39	NA	NA	NA	NA
7_12	1.40.	NA	NA	NA	NA
7_12	1.41	NA	NA	NA	NA
7_12	1.42	NA	NA	NA	NA
7_12	1.43	NA	NA	NA	NA
7_12	1.44	NA	NA	NA	NA
7_12	1.45	NA	NA	NA	NA
7_12	1.46	NA	NA	NA	NA
7_12	1.47	NA	NA	NA	NA
7_12	1.48	12239.1	392.306	128.056	121.653
7_13	1.1	NA	NA	NA	NA
7_13	1.2	NA	NA	NA	NA
7_13	1.3	NA	NA	NA	NA
7_13	1.4	NA	NA	NA	NA
7_13	1.5	NA	NA	NA	NA
7_13	1.6	NA	NA	NA	NA
7_13	1.7	NA	NA	NA	NA
7_13	1.8	NA	NA	NA	NA
7_13	1.9	NA	NA	NA	NA
7_13	1.10.	NA	NA	NA	NA
7_13	1.11	NA	NA	NA	NA
7_13	1.12	NA	NA	NA	NA
7_13	1.13	NA	NA	NA	NA
7_13	1.14	NA	NA	NA	NA
7_13	1.15	NA	NA	NA	NA
7_13	1.16	NA	NA	NA	NA
7_13	1.17	NA	NA	NA	NA
7_13	1.18	NA	NA	NA	NA
7_13	1.19	NA	NA	NA	NA
7_13	1.20.	NA	NA	NA	NA
7_13	1.21	NA	NA	NA	NA
7_13	1.22	NA	NA	NA	NA
7_13	1.23	NA	NA	NA	NA
7_13	1.24	NA	NA	NA	NA
7_13	1.25	NA	NA	NA	NA
7_13	1.26	37220.1	683.914	218.859	216.531
7_13	1.27	33730.4	653.756	223.516	192.084
7_13	1.28	NA	NA	NA	NA
7_13	1.29	NA	NA	NA	NA
7_13	1.30.	NA	NA	NA	NA
7_13	1.31	23487.5	545.817	187.427	159.488
7_13	1.32	NA	NA	NA	NA
7_13	1.33	NA	NA	NA	NA
7_13	1.34	3950.5	223.228	74.505	67.52
7_13	1.35	32036.3	634.6	206.054	197.905
7_13	1.36	46838.9	772.549	268.917	221.769
7_13	1.37	NA	NA	NA	NA
7_13	1.38	NA	NA	NA	NA
7_13	1.39	NA	NA	NA	NA
7_13	1.40.	NA	NA	NA	NA
7_13	1.41	NA	NA	NA	NA
7_13	1.42	NA	NA	NA	NA
7_13	1.43	NA	NA	NA	NA
7_13	1.44	NA	NA	NA	NA
7_13	1.45	NA	NA	NA	NA
7_13	1.46	NA	NA	NA	NA
7_13	1.47	NA	NA	NA	NA
7_13	1.48	NA	NA	NA	NA
7_14	1.1	11289.1	376.734	122.235	117.579
7_14	1.2	NA	NA	NA	NA
7_14	1.3	NA	NA	NA	NA
7_14	1.4	NA	NA	NA	NA
7_14	1.5	NA	NA	NA	NA
7_14	1.6	NA	NA	NA	NA
7_14	1.7	NA	NA	NA	NA
7_14	1.8	NA	NA	NA	NA
7_14	1.9	NA	NA	NA	NA
7_14	1.10.	NA	NA	NA	NA
7_14	1.11	NA	NA	NA	NA
7_14	1.12	NA	NA	NA	NA
7_14	1.13	NA	NA	NA	NA
7_14	1.14	NA	NA	NA	NA
7_14	1.15	NA	NA	NA	NA
7_14	1.16	NA	NA	NA	NA
7_14	1.17	NA	NA	NA	NA
7_14	1.18	NA	NA	NA	NA
7_14	1.19	NA	NA	NA	NA
7_14	1.20.	NA	NA	NA	NA
7_14	1.21	NA	NA	NA	NA
7_14	1.22	NA	NA	NA	NA
7_14	1.23	NA	NA	NA	NA
7_14	1.24	NA	NA	NA	NA
7_14	1.25	NA	NA	NA	NA
7_14	1.26	33605	650.195	212.456	201.397
7_14	1.27	3268.82	203.18	68.685	60.536
7_14	1.28	NA	NA	NA	NA
7_14	1.29	NA	NA	NA	NA
7_14	1.30.	NA	NA	NA	NA
7_14	1.31	22071.3	526.653	168.801	166.473
7_14	1.32	NA	NA	NA	NA
7_14	1.33	NA	NA	NA	NA
7_14	1.34	NA	NA	NA	NA
7_14	1.35	5110.58	254.578	87.311	74.505
7_14	1.36	44625.1	748.832	239.814	236.903
7_14	1.37	NA	NA	NA	NA
7_14	1.38	NA	NA	NA	NA
7_14	1.39	NA	NA	NA	NA
7_14	1.40.	NA	NA	NA	NA
7_14	1.41	NA	NA	NA	NA
7_14	1.42	NA	NA	NA	NA
7_14	1.43	NA	NA	NA	NA
7_14	1.44	NA	NA	NA	NA
7_14	1.45	NA	NA	NA	NA
7_14	1.46	NA	NA	NA	NA
7_14	1.47	NA	NA	NA	NA
7_14	1.48	NA	NA	NA	NA
7_15	1.1	10572.2	366.312	125.728	107.101
7_15	1.2	NA	NA	NA	NA
7_15	1.3	NA	NA	NA	NA
7_15	1.4	NA	NA	NA	NA
7_15	1.5	NA	NA	NA	NA
7_15	1.6	NA	NA	NA	NA
7_15	1.7	NA	NA	NA	NA
7_15	1.8	NA	NA	NA	NA
7_15	1.9	NA	NA	NA	NA
7_15	1.10.	NA	NA	NA	NA
7_15	1.11	NA	NA	NA	NA
7_15	1.12	NA	NA	NA	NA
7_15	1.13	NA	NA	NA	NA
7_15	1.14	NA	NA	NA	NA
7_15	1.15	NA	NA	NA	NA
7_15	1.16	NA	NA	NA	NA
7_15	1.17	NA	NA	NA	NA
7_15	1.18	NA	NA	NA	NA
7_15	1.19	NA	NA	NA	NA
7_15	1.20.	NA	NA	NA	NA
7_15	1.21	NA	NA	NA	NA
7_15	1.22	NA	NA	NA	NA
7_15	1.23	NA	NA	NA	NA
7_15	1.24	NA	NA	NA	NA
7_15	1.25	NA	NA	NA	NA
7_15	1.26	32597.4	640.043	206.054	201.397
7_15	1.27	NA	NA	NA	NA
7_15	1.28	NA	NA	NA	NA
7_15	1.29	NA	NA	NA	NA
7_15	1.30.	NA	NA	NA	NA
7_15	1.31	24433.5	554.078	176.95	175.786
7_15	1.32	NA	NA	NA	NA
7_15	1.33	NA	NA	NA	NA
7_15	1.34	NA	NA	NA	NA
7_15	1.35	NA	NA	NA	NA
7_15	1.36	37617.2	687.586	221.187	216.531
7_15	1.37	NA	NA	NA	NA
7_15	1.38	NA	NA	NA	NA
7_15	1.39	NA	NA	NA	NA
7_15	1.40.	NA	NA	NA	NA
7_15	1.41	NA	NA	NA	NA
7_15	1.42	NA	NA	NA	NA
7_15	1.43	NA	NA	NA	NA
7_15	1.44	NA	NA	NA	NA
7_15	1.45	NA	NA	NA	NA
7_15	1.46	NA	NA	NA	NA
7_15	1.47	NA	NA	NA	NA
7_15	1.48	NA	NA	NA	NA
7_16	1.1	10692.8	368.067	125.728	108.265
7_16	1.2	NA	NA	NA	NA
7_16	1.3	NA	NA	NA	NA
7_16	1.4	NA	NA	NA	NA
7_16	1.5	NA	NA	NA	NA
7_16	1.6	NA	NA	NA	NA
7_16	1.7	NA	NA	NA	NA
7_16	1.8	NA	NA	NA	NA
7_16	1.9	NA	NA	NA	NA
7_16	1.10.	NA	NA	NA	NA
7_16	1.11	NA	NA	NA	NA
7_16	1.12	NA	NA	NA	NA
7_16	1.13	NA	NA	NA	NA
7_16	1.14	NA	NA	NA	NA
7_16	1.15	NA	NA	NA	NA
7_16	1.16	NA	NA	NA	NA
7_16	1.17	NA	NA	NA	NA
7_16	1.18	NA	NA	NA	NA
7_16	1.19	NA	NA	NA	NA
7_16	1.20.	NA	NA	NA	NA
7_16	1.21	NA	NA	NA	NA
7_16	1.22	NA	NA	NA	NA
7_16	1.23	NA	NA	NA	NA
7_16	1.24	NA	NA	NA	NA
7_16	1.25	NA	NA	NA	NA
7_16	1.26	NA	NA	NA	NA
7_16	1.27	NA	NA	NA	NA
7_16	1.28	NA	NA	NA	NA
7_16	1.29	NA	NA	NA	NA
7_16	1.30.	NA	NA	NA	NA
7_16	1.31	8158.5	322.682	112.922	91.967
7_16	1.32	NA	NA	NA	NA
7_16	1.33	NA	NA	NA	NA
7_16	1.34	NA	NA	NA	NA
7_16	1.35	NA	NA	NA	NA
7_16	1.36	45368.1	755.336	246.217	234.575
7_16	1.37	NA	NA	NA	NA
7_16	1.38	NA	NA	NA	NA
7_16	1.39	NA	NA	NA	NA
7_16	1.40.	NA	NA	NA	NA
7_16	1.41	NA	NA	NA	NA
7_16	1.42	NA	NA	NA	NA
7_16	1.43	NA	NA	NA	NA
7_16	1.44	NA	NA	NA	NA
7_16	1.45	NA	NA	NA	NA
7_16	1.46	NA	NA	NA	NA
7_16	1.47	NA	NA	NA	NA
7_16	1.48	NA	NA	NA	NA
7_17	1.1	11735	384.022	123.399	121.071
7_17	1.2	NA	NA	NA	NA
7_17	1.3	NA	NA	NA	NA
7_17	1.4	NA	NA	NA	NA
7_17	1.5	NA	NA	NA	NA
7_17	1.6	NA	NA	NA	NA
7_17	1.7	NA	NA	NA	NA
7_17	1.8	NA	NA	NA	NA
7_17	1.9	NA	NA	NA	NA
7_17	1.10.	NA	NA	NA	NA
7_17	1.11	NA	NA	NA	NA
7_17	1.12	NA	NA	NA	NA
7_17	1.13	NA	NA	NA	NA
7_17	1.14	NA	NA	NA	NA
7_17	1.15	NA	NA	NA	NA
7_17	1.16	NA	NA	NA	NA
7_17	1.17	NA	NA	NA	NA
7_17	1.18	NA	NA	NA	NA
7_17	1.19	NA	NA	NA	NA
7_17	1.20.	NA	NA	NA	NA
7_17	1.21	NA	NA	NA	NA
7_17	1.22	NA	NA	NA	NA
7_17	1.23	NA	NA	NA	NA
7_17	1.24	NA	NA	NA	NA
7_17	1.25	NA	NA	NA	NA
7_17	1.26	NA	NA	NA	NA
7_17	1.27	NA	NA	NA	NA
7_17	1.28	NA	NA	NA	NA
7_17	1.29	NA	NA	NA	NA
7_17	1.30.	NA	NA	NA	NA
7_17	1.31	NA	NA	NA	NA
7_17	1.32	NA	NA	NA	NA
7_17	1.33	NA	NA	NA	NA
7_17	1.34	NA	NA	NA	NA
7_17	1.35	NA	NA	NA	NA
7_17	1.36	4447.87	238.412	83.818	67.52
7_17	1.37	NA	NA	NA	NA
7_17	1.38	NA	NA	NA	NA
7_17	1.39	NA	NA	NA	NA
7_17	1.40.	NA	NA	NA	NA
7_17	1.41	NA	NA	NA	NA
7_17	1.42	NA	NA	NA	NA
7_17	1.43	NA	NA	NA	NA
7_17	1.44	NA	NA	NA	NA
7_17	1.45	NA	NA	NA	NA
7_17	1.46	NA	NA	NA	NA
7_17	1.47	NA	NA	NA	NA
7_17	1.48	NA	NA	NA	NA
7_18	1.1	11204.4	376.078	126.31	112.922
7_18	1.2	NA	NA	NA	NA
7_18	1.3	NA	NA	NA	NA
7_18	1.4	NA	NA	NA	NA
7_18	1.5	NA	NA	NA	NA
7_18	1.6	NA	NA	NA	NA
7_18	1.7	NA	NA	NA	NA
7_18	1.8	NA	NA	NA	NA
7_18	1.9	NA	NA	NA	NA
7_18	1.10.	NA	NA	NA	NA
7_18	1.11	NA	NA	NA	NA
7_18	1.12	NA	NA	NA	NA
7_18	1.13	NA	NA	NA	NA
7_18	1.14	NA	NA	NA	NA
7_18	1.15	NA	NA	NA	NA
7_18	1.16	NA	NA	NA	NA
7_18	1.17	NA	NA	NA	NA
7_18	1.18	NA	NA	NA	NA
7_18	1.19	NA	NA	NA	NA
7_18	1.20.	NA	NA	NA	NA
7_18	1.21	NA	NA	NA	NA
7_18	1.22	NA	NA	NA	NA
7_18	1.23	NA	NA	NA	NA
7_18	1.24	NA	NA	NA	NA
7_18	1.25	NA	NA	NA	NA
7_18	1.26	NA	NA	NA	NA
7_18	1.27	NA	NA	NA	NA
7_18	1.28	NA	NA	NA	NA
7_18	1.29	NA	NA	NA	NA
7_18	1.30.	NA	NA	NA	NA
7_18	1.31	NA	NA	NA	NA
7_18	1.32	NA	NA	NA	NA
7_18	1.33	NA	NA	NA	NA
7_18	1.34	NA	NA	NA	NA
7_18	1.35	NA	NA	NA	NA
7_18	1.36	NA	NA	NA	NA
7_18	1.37	NA	NA	NA	NA
7_18	1.38	NA	NA	NA	NA
7_18	1.39	NA	NA	NA	NA
7_18	1.40.	NA	NA	NA	NA
7_18	1.41	NA	NA	NA	NA
7_18	1.42	NA	NA	NA	NA
7_18	1.43	NA	NA	NA	NA
7_18	1.44	NA	NA	NA	NA
7_18	1.45	NA	NA	NA	NA
7_18	1.46	NA	NA	NA	NA
7_18	1.47	NA	NA	NA	NA
7_18	1.48	NA	NA	NA	NA
7_19	1.1	11729.5	384.048	124.563	119.907
7_19	1.2	NA	NA	NA	NA
7_19	1.3	NA	NA	NA	NA
7_19	1.4	NA	NA	NA	NA
7_19	1.5	NA	NA	NA	NA
7_19	1.6	NA	NA	NA	NA
7_19	1.7	NA	NA	NA	NA
7_19	1.8	NA	NA	NA	NA
7_19	1.9	NA	NA	NA	NA
7_19	1.10.	NA	NA	NA	NA
7_19	1.11	NA	NA	NA	NA
7_19	1.12	NA	NA	NA	NA
7_19	1.13	NA	NA	NA	NA
7_19	1.14	NA	NA	NA	NA
7_19	1.15	NA	NA	NA	NA
7_19	1.16	NA	NA	NA	NA
7_19	1.17	NA	NA	NA	NA
7_19	1.18	NA	NA	NA	NA
7_19	1.19	NA	NA	NA	NA
7_19	1.20.	NA	NA	NA	NA
7_19	1.21	NA	NA	NA	NA
7_19	1.22	NA	NA	NA	NA
7_19	1.23	NA	NA	NA	NA
7_19	1.24	NA	NA	NA	NA
7_19	1.25	NA	NA	NA	NA
7_19	1.26	NA	NA	NA	NA
7_19	1.27	NA	NA	NA	NA
7_19	1.28	NA	NA	NA	NA
7_19	1.29	NA	NA	NA	NA
7_19	1.30.	NA	NA	NA	NA
7_19	1.31	NA	NA	NA	NA
7_19	1.32	NA	NA	NA	NA
7_19	1.33	NA	NA	NA	NA
7_19	1.34	NA	NA	NA	NA
7_19	1.35	NA	NA	NA	NA
7_19	1.36	NA	NA	NA	NA
7_19	1.37	NA	NA	NA	NA
7_19	1.38	NA	NA	NA	NA
7_19	1.39	NA	NA	NA	NA
7_19	1.40.	NA	NA	NA	NA
7_19	1.41	NA	NA	NA	NA
7_19	1.42	NA	NA	NA	NA
7_19	1.43	NA	NA	NA	NA
7_19	1.44	NA	NA	NA	NA
7_19	1.45	NA	NA	NA	NA
7_19	1.46	NA	NA	NA	NA
7_19	1.47	NA	NA	NA	NA
7_19	1.48	NA	NA	NA	NA
7_20	1.1	11844.7	385.896	125.728	119.907
7_20	1.2	NA	NA	NA	NA
7_20	1.3	NA	NA	NA	NA
7_20	1.4	NA	NA	NA	NA
7_20	1.5	NA	NA	NA	NA
7_20	1.6	NA	NA	NA	NA
7_20	1.7	NA	NA	NA	NA
7_20	1.8	NA	NA	NA	NA
7_20	1.9	NA	NA	NA	NA
7_20	1.10.	NA	NA	NA	NA
7_20	1.11	NA	NA	NA	NA
7_20	1.12	NA	NA	NA	NA
7_20	1.13	NA	NA	NA	NA
7_20	1.14	NA	NA	NA	NA
7_20	1.15	NA	NA	NA	NA
7_20	1.16	NA	NA	NA	NA
7_20	1.17	NA	NA	NA	NA
7_20	1.18	NA	NA	NA	NA
7_20	1.19	NA	NA	NA	NA
7_20	1.20.	NA	NA	NA	NA
7_20	1.21	NA	NA	NA	NA
7_20	1.22	NA	NA	NA	NA
7_20	1.23	NA	NA	NA	NA
7_20	1.24	NA	NA	NA	NA
7_20	1.25	NA	NA	NA	NA
7_20	1.26	NA	NA	NA	NA
7_20	1.27	NA	NA	NA	NA
7_20	1.28	NA	NA	NA	NA
7_20	1.29	NA	NA	NA	NA
7_20	1.30.	NA	NA	NA	NA
7_20	1.31	NA	NA	NA	NA
7_20	1.32	NA	NA	NA	NA
7_20	1.33	NA	NA	NA	NA
7_20	1.34	NA	NA	NA	NA
7_20	1.35	NA	NA	NA	NA
7_20	1.36	NA	NA	NA	NA
7_20	1.37	NA	NA	NA	NA
7_20	1.38	NA	NA	NA	NA
7_20	1.39	NA	NA	NA	NA
7_20	1.40.	NA	NA	NA	NA
7_20	1.41	NA	NA	NA	NA
7_20	1.42	NA	NA	NA	NA
7_20	1.43	NA	NA	NA	NA
7_20	1.44	NA	NA	NA	NA
7_20	1.45	NA	NA	NA	NA
7_20	1.46	NA	NA	NA	NA
7_20	1.47	NA	NA	NA	NA
7_20	1.48	NA	NA	NA	NA
6_23	2.1	2820.24	188.389	61.7	58.207
6_23	2.2	2938.14	192.011	61.7	60.536
6_23	2.3	2663.03	182.863	58.207	58.207
6_23	2.4	2500.4	177.42	58.207	54.715
6_23	2.5	2108.74	162.754	52.386	51.222
6_23	2.6	2790.42	187.463	61.118	58.207
6_23	2.7	NA	NA	NA	NA
6_23	2.8	NA	NA	NA	NA
6_23	2.9	NA	NA	NA	NA
6_23	2.10.	NA	NA	NA	NA
6_23	2.11	NA	NA	NA	NA
6_23	2.12	NA	NA	NA	NA
6_23	2.13	NA	NA	NA	NA
6_23	2.14	NA	NA	NA	NA
6_23	2.15	NA	NA	NA	NA
6_23	2.16	NA	NA	NA	NA
6_23	2.17	NA	NA	NA	NA
6_23	2.18	NA	NA	NA	NA
6_23	2.19	NA	NA	NA	NA
6_23	2.20.	NA	NA	NA	NA
6_23	2.21	NA	NA	NA	NA
6_23	2.22	NA	NA	NA	NA
6_23	2.23	NA	NA	NA	NA
6_23	2.24	NA	NA	NA	NA
6_23	2.25	3390.79	206.737	68.685	62.864
6_23	2.26	3830.9	219.44	70.431	69.267
6_23	2.27	3340.65	204.823	66.356	64.028
6_23	2.28	3461.26	208.464	66.356	66.356
6_23	2.29	3710.29	215.783	69.267	68.102
6_23	2.30.	3163.45	199.338	64.61	62.282
6_23	2.31	NA	NA	NA	NA
6_23	2.32	NA	NA	NA	NA
6_23	2.33	NA	NA	NA	NA
6_23	2.34	NA	NA	NA	NA
6_23	2.35	NA	NA	NA	NA
6_23	2.36	NA	NA	NA	NA
6_23	2.37	NA	NA	NA	NA
6_23	2.38	NA	NA	NA	NA
6_23	2.39	NA	NA	NA	NA
6_23	2.40.	NA	NA	NA	NA
6_23	2.41	NA	NA	NA	NA
6_23	2.42	NA	NA	NA	NA
6_23	2.43	NA	NA	NA	NA
6_23	2.44	NA	NA	NA	NA
6_23	2.45	NA	NA	NA	NA
6_23	2.46	NA	NA	NA	NA
6_23	2.47	NA	NA	NA	NA
6_23	2.48	NA	NA	NA	NA
6_24	2.1	2377.08	172.836	56.461	53.551
6_24	2.2	NA	NA	NA	NA
6_24	2.3	2253.41	168.239	54.133	52.969
6_24	2.4	NA	NA	NA	NA
6_24	2.5	1833.63	151.826	50.058	46.566
6_24	2.6	2507.18	177.382	57.043	55.879
6_24	2.7	NA	NA	NA	NA
6_24	2.8	NA	NA	NA	NA
6_24	2.9	NA	NA	NA	NA
6_24	2.10.	NA	NA	NA	NA
6_24	2.11	NA	NA	NA	NA
6_24	2.12	NA	NA	NA	NA
6_24	2.13	NA	NA	NA	NA
6_24	2.14	NA	NA	NA	NA
6_24	2.15	NA	NA	NA	NA
6_24	2.16	NA	NA	NA	NA
6_24	2.17	NA	NA	NA	NA
6_24	2.18	NA	NA	NA	NA
6_24	2.19	NA	NA	NA	NA
6_24	2.20.	NA	NA	NA	NA
6_24	2.21	NA	NA	NA	NA
6_24	2.22	NA	NA	NA	NA
6_24	2.23	NA	NA	NA	NA
6_24	2.24	NA	NA	NA	NA
6_24	2.25	2656.26	182.937	60.536	55.879
6_24	2.26	2878.51	190.195	61.7	59.371
6_24	2.27	3523.6	210.297	67.52	66.356
6_24	2.28	NA	NA	NA	NA
6_24	2.29	3163.11	199.325	64.028	62.864
6_24	2.30.	2932.72	192.115	64.028	58.207
6_24	2.31	NA	NA	NA	NA
6_24	2.32	NA	NA	NA	NA
6_24	2.33	NA	NA	NA	NA
6_24	2.34	NA	NA	NA	NA
6_24	2.35	NA	NA	NA	NA
6_24	2.36	NA	NA	NA	NA
6_24	2.37	NA	NA	NA	NA
6_24	2.38	NA	NA	NA	NA
6_24	2.39	NA	NA	NA	NA
6_24	2.40.	NA	NA	NA	NA
6_24	2.41	NA	NA	NA	NA
6_24	2.42	NA	NA	NA	NA
6_24	2.43	NA	NA	NA	NA
6_24	2.44	NA	NA	NA	NA
6_24	2.45	NA	NA	NA	NA
6_24	2.46	NA	NA	NA	NA
6_24	2.47	NA	NA	NA	NA
6_24	2.48	NA	NA	NA	NA
6_25	2.1	2760.61	186.682	62.864	55.879
6_25	2.2	NA	NA	NA	NA
6_25	2.3	2228	167.381	55.297	51.222
6_25	2.4	NA	NA	NA	NA
6_25	2.5	1967.8	157.262	50.058	50.058
6_25	2.6	2768.74	186.539	60.536	58.207
6_25	2.7	NA	NA	NA	NA
6_25	2.8	NA	NA	NA	NA
6_25	2.9	NA	NA	NA	NA
6_25	2.10.	NA	NA	NA	NA
6_25	2.11	NA	NA	NA	NA
6_25	2.12	NA	NA	NA	NA
6_25	2.13	NA	NA	NA	NA
6_25	2.14	NA	NA	NA	NA
6_25	2.15	NA	NA	NA	NA
6_25	2.16	NA	NA	NA	NA
6_25	2.17	NA	NA	NA	NA
6_25	2.18	NA	NA	NA	NA
6_25	2.19	NA	NA	NA	NA
6_25	2.20.	NA	NA	NA	NA
6_25	2.21	NA	NA	NA	NA
6_25	2.22	NA	NA	NA	NA
6_25	2.23	NA	NA	NA	NA
6_25	2.24	NA	NA	NA	NA
6_25	2.25	NA	NA	NA	NA
6_25	2.26	NA	NA	NA	NA
6_25	2.27	NA	NA	NA	NA
6_25	2.28	NA	NA	NA	NA
6_25	2.29	3710.29	215.783	69.267	68.102
6_25	2.30.	NA	NA	NA	NA
6_25	2.31	NA	NA	NA	NA
6_25	2.32	NA	NA	NA	NA
6_25	2.33	NA	NA	NA	NA
6_25	2.34	NA	NA	NA	NA
6_25	2.35	NA	NA	NA	NA
6_25	2.36	NA	NA	NA	NA
6_25	2.37	NA	NA	NA	NA
6_25	2.38	NA	NA	NA	NA
6_25	2.39	NA	NA	NA	NA
6_25	2.40.	NA	NA	NA	NA
6_25	2.41	NA	NA	NA	NA
6_25	2.42	NA	NA	NA	NA
6_25	2.43	NA	NA	NA	NA
6_25	2.44	NA	NA	NA	NA
6_25	2.45	NA	NA	NA	NA
6_25	2.46	NA	NA	NA	NA
6_25	2.47	NA	NA	NA	NA
6_25	2.48	NA	NA	NA	NA
6_26	2.1	5067.21	252.365	81.49	79.162
6_26	2.2	NA	NA	NA	NA
6_26	2.3	2768.74	186.539	60.536	58.207
6_26	2.4	NA	NA	NA	NA
6_26	2.5	NA	NA	NA	NA
6_26	2.6	3459.91	208.48	67.52	65.192
6_26	2.7	NA	NA	NA	NA
6_26	2.8	NA	NA	NA	NA
6_26	2.9	NA	NA	NA	NA
6_26	2.10.	NA	NA	NA	NA
6_26	2.11	NA	NA	NA	NA
6_26	2.12	NA	NA	NA	NA
6_26	2.13	NA	NA	NA	NA
6_26	2.14	NA	NA	NA	NA
6_26	2.15	NA	NA	NA	NA
6_26	2.16	NA	NA	NA	NA
6_26	2.17	NA	NA	NA	NA
6_26	2.18	NA	NA	NA	NA
6_26	2.19	NA	NA	NA	NA
6_26	2.20.	NA	NA	NA	NA
6_26	2.21	NA	NA	NA	NA
6_26	2.22	NA	NA	NA	NA
6_26	2.23	NA	NA	NA	NA
6_26	2.24	NA	NA	NA	NA
6_26	2.25	2391.99	173.956	59.371	51.222
6_26	2.26	7601.5	309.042	98.952	97.788
6_26	2.27	6517.31	287.588	98.952	83.818
6_26	2.28	8718.21	330.985	105.937	104.773
6_26	2.29	3104.84	197.509	64.028	61.7
6_26	2.30.	NA	NA	NA	NA
6_26	2.31	NA	NA	NA	NA
6_26	2.32	NA	NA	NA	NA
6_26	2.33	NA	NA	NA	NA
6_26	2.34	NA	NA	NA	NA
6_26	2.35	NA	NA	NA	NA
6_26	2.36	NA	NA	NA	NA
6_26	2.37	NA	NA	NA	NA
6_26	2.38	NA	NA	NA	NA
6_26	2.39	NA	NA	NA	NA
6_26	2.40.	NA	NA	NA	NA
6_26	2.41	NA	NA	NA	NA
6_26	2.42	NA	NA	NA	NA
6_26	2.43	NA	NA	NA	NA
6_26	2.44	NA	NA	NA	NA
6_26	2.45	NA	NA	NA	NA
6_26	2.46	NA	NA	NA	NA
6_26	2.47	NA	NA	NA	NA
6_26	2.48	NA	NA	NA	NA
6_27	2.1	5166.15	256.649	89.639	73.341
6_27	2.2	6021.97	275.247	89.639	85.565
6_27	2.3	3996.58	224.016	72.177	70.431
6_27	2.4	5751.6	268.812	86.147	84.983
6_27	2.5	3489.72	210.774	73.341	60.536
6_27	2.6	3991.84	224.053	73.341	69.267
6_27	2.7	3046.56	195.702	64.028	60.536
6_27	2.8	2507.18	177.382	57.043	55.879
6_27	2.9	3038.43	195.771	65.192	59.371
6_27	2.10.	3179.37	200.412	67.52	59.953
6_27	2.11	3669.29	214.912	70.431	66.356
6_27	2.12	3459.91	208.48	67.52	65.192
6_27	2.13	NA	NA	NA	NA
6_27	2.14	NA	NA	NA	NA
6_27	2.15	NA	NA	NA	NA
6_27	2.16	NA	NA	NA	NA
6_27	2.17	NA	NA	NA	NA
6_27	2.18	NA	NA	NA	NA
6_27	2.19	NA	NA	NA	NA
6_27	2.20.	NA	NA	NA	NA
6_27	2.21	NA	NA	NA	NA
6_27	2.22	NA	NA	NA	NA
6_27	2.23	NA	NA	NA	NA
6_27	2.24	NA	NA	NA	NA
6_27	2.25	7601.5	309.042	98.952	97.788
6_27	2.26	10246.2	359.583	120.489	108.265
6_27	2.27	9555.74	346.532	111.176	109.43
6_27	2.28	11076.3	373.077	121.071	116.414
6_27	2.29	6891.35	294.481	96.624	90.803
6_27	2.30.	7600.14	309.063	100.116	96.624
6_27	2.31	1021.85	113.405	37.253	34.924
6_27	2.32	750.799	96.926	31.432	30.268
6_27	2.33	817.883	101.541	33.76	30.85
6_27	2.34	716.918	95.23	32.596	27.939
6_27	2.35	691.168	93.341	31.432	27.939
6_27	2.36	803.653	100.583	32.596	31.432
6_27	2.37	NA	NA	NA	NA
6_27	2.38	NA	NA	NA	NA
6_27	2.39	NA	NA	NA	NA
6_27	2.40.	NA	NA	NA	NA
6_27	2.41	NA	NA	NA	NA
6_27	2.42	NA	NA	NA	NA
6_27	2.43	NA	NA	NA	NA
6_27	2.44	NA	NA	NA	NA
6_27	2.45	NA	NA	NA	NA
6_27	2.46	NA	NA	NA	NA
6_27	2.47	NA	NA	NA	NA
6_27	2.48	NA	NA	NA	NA
6_29	2.1	NA	NA	NA	NA
6_29	2.2	NA	NA	NA	NA
6_29	2.3	NA	NA	NA	NA
6_29	2.4	NA	NA	NA	NA
6_29	2.5	NA	NA	NA	NA
6_29	2.6	NA	NA	NA	NA
6_29	2.7	NA	NA	NA	NA
6_29	2.8	NA	NA	NA	NA
6_29	2.9	NA	NA	NA	NA
6_29	2.10.	NA	NA	NA	NA
6_29	2.11	NA	NA	NA	NA
6_29	2.12	NA	NA	NA	NA
6_29	2.13	3710.29	215.783	69.267	68.102
6_29	2.14	3133.3	198.408	63.446	62.864
6_29	2.15	2554.61	179.281	59.371	54.715
6_29	2.16	2760.61	186.682	62.864	55.879
6_29	2.17	2821.59	188.354	60.536	59.371
6_29	2.18	3756.7	217.796	73.341	65.192
6_29	2.19	NA	NA	NA	NA
6_29	2.20.	NA	NA	NA	NA
6_29	2.21	NA	NA	NA	NA
6_29	2.22	NA	NA	NA	NA
6_29	2.23	NA	NA	NA	NA
6_29	2.24	NA	NA	NA	NA
6_29	2.25	NA	NA	NA	NA
6_29	2.26	NA	NA	NA	NA
6_29	2.27	NA	NA	NA	NA
6_29	2.28	NA	NA	NA	NA
6_29	2.29	NA	NA	NA	NA
6_29	2.30.	NA	NA	NA	NA
6_29	2.31	NA	NA	NA	NA
6_29	2.32	NA	NA	NA	NA
6_29	2.33	NA	NA	NA	NA
6_29	2.34	NA	NA	NA	NA
6_29	2.35	NA	NA	NA	NA
6_29	2.36	NA	NA	NA	NA
6_29	2.37	NA	NA	NA	NA
6_29	2.38	NA	NA	NA	NA
6_29	2.39	NA	NA	NA	NA
6_29	2.40.	NA	NA	NA	NA
6_29	2.41	NA	NA	NA	NA
6_29	2.42	NA	NA	NA	NA
6_29	2.43	NA	NA	NA	NA
6_29	2.44	NA	NA	NA	NA
6_29	2.45	NA	NA	NA	NA
6_29	2.46	NA	NA	NA	NA
6_29	2.47	NA	NA	NA	NA
6_29	2.48	NA	NA	NA	NA
6_30	2.1	7742.44	313.148	107.101	91.967
6_30	2.2	11123.1	374.023	122.235	115.832
6_30	2.3	8226.26	322.006	107.101	97.788
6_30	2.4	10077.5	356.98	121.071	105.937
6_30	2.5	6593.88	288.045	93.714	89.639
6_30	2.6	9997.55	354.906	117.579	108.265
6_30	2.7	5745.17	268.822	86.729	84.4
6_30	2.8	3455.16	209.907	73.341	59.953
6_30	2.9	4924.91	248.708	80.326	77.998
6_30	2.10.	NA	NA	NA	NA
6_30	2.11	4879.51	247.882	82.072	75.669
6_30	2.12	4779.9	245.037	77.998	77.998
6_30	2.13	2768.74	186.539	60.536	58.207
6_30	2.14	NA	NA	NA	NA
6_30	2.15	NA	NA	NA	NA
6_30	2.16	NA	NA	NA	NA
6_30	2.17	2906.3	191.12	62.282	59.371
6_30	2.18	NA	NA	NA	NA
6_30	2.19	NA	NA	NA	NA
6_30	2.20.	NA	NA	NA	NA
6_30	2.21	NA	NA	NA	NA
6_30	2.22	NA	NA	NA	NA
6_30	2.23	NA	NA	NA	NA
6_30	2.24	NA	NA	NA	NA
6_30	2.25	15388.7	439.825	142.608	137.369
6_30	2.26	13477.8	411.445	131.548	130.384
6_30	2.27	17439.1	468.137	150.175	147.846
6_30	2.28	16235.7	451.674	144.354	143.19
6_30	2.29	14568.7	427.932	138.533	133.877
6_30	2.30.	12832.7	402.707	136.205	119.907
6_30	2.31	2450.26	175.549	55.879	55.879
6_30	2.32	NA	NA	NA	NA
6_30	2.33	2146.69	164.76	55.879	48.894
6_30	2.34	2452.97	175.568	57.043	54.715
6_30	2.35	1874.29	153.692	51.222	46.566
6_30	2.36	2036.91	160.069	52.969	48.894
6_30	2.37	2249.68	168.254	54.715	52.386
6_30	2.38	2582.39	180.177	59.371	55.297
6_30	2.39	2795.17	187.436	59.953	59.371
6_30	2.40.	3104.84	197.509	64.028	61.7
6_30	2.41	2880.89	190.182	61.118	59.953
6_30	2.42	3452.79	208.565	69.267	63.446
6_30	2.43	NA	NA	NA	NA
6_30	2.44	NA	NA	NA	NA
6_30	2.45	NA	NA	NA	NA
6_30	2.46	NA	NA	NA	NA
6_30	2.47	NA	NA	NA	NA
6_30	2.48	NA	NA	NA	NA
7_5	2.1	21687.1	522.107	168.801	163.562
7_5	2.2	14331.6	448.752	178.114	102.445
7_5	2.3	20640.9	509.308	164.726	159.488
7_5	2.4	21302.9	517.582	168.801	160.652
7_5	2.5	18121.1	477.336	155.413	148.428
7_5	2.6	23239.5	540.362	172.293	171.711
7_5	2.7	14509.1	428.401	145.518	126.892
7_5	2.8	12294.7	393.26	129.22	121.071
7_5	2.9	14613.8	430.359	147.264	126.31
7_5	2.10.	12763.6	400.49	129.22	125.728
7_5	2.11	15285.7	439.146	146.682	132.712
7_5	2.12	15709.9	444.375	143.19	139.697
7_5	2.13	2400.12	173.764	57.043	53.551
7_5	2.14	2354.04	171.892	54.715	54.715
7_5	2.15	2298.81	170.063	54.133	54.133
7_5	2.16	4777.19	245.051	79.162	76.834
7_5	2.17	2662.69	182.868	58.789	57.625
7_5	2.18	NA	NA	NA	NA
7_5	2.19	NA	NA	NA	NA
7_5	2.20.	NA	NA	NA	NA
7_5	2.21	NA	NA	NA	NA
7_5	2.22	NA	NA	NA	NA
7_5	2.23	NA	NA	NA	NA
7_5	2.24	NA	NA	NA	NA
7_5	2.25	35145.9	664.822	217.113	206.054
7_5	2.26	35024.6	663.946	217.695	204.889
7_5	2.27	41621.2	723.232	231.665	228.754
7_5	2.28	40039	709.628	231.665	220.023
7_5	2.29	35040.5	666.679	228.754	194.994
7_5	2.30.	32138	635.466	204.307	200.233
7_5	2.31	NA	NA	NA	NA
7_5	2.32	NA	NA	NA	NA
7_5	2.33	7101.42	299.139	99.534	90.803
7_5	2.34	9402.26	343.786	110.012	108.847
7_5	2.35	7969.1	316.364	101.863	99.534
7_5	2.36	8464.78	327.9	112.922	95.46
7_5	2.37	NA	NA	NA	NA
7_5	2.38	5511.73	263.374	86.147	81.49
7_5	2.39	6649.45	290.22	98.952	85.565
7_5	2.40.	6309.96	281.621	90.803	88.475
7_5	2.41	NA	NA	NA	NA
7_5	2.42	8673.49	330.069	105.355	104.773
7_5	2.43	NA	NA	NA	NA
7_5	2.44	NA	NA	NA	NA
7_5	2.45	NA	NA	NA	NA
7_5	2.46	NA	NA	NA	NA
7_5	2.47	NA	NA	NA	NA
7_5	2.48	NA	NA	NA	NA
7_7	2.1	34107.1	654.651	208.382	208.382
7_7	2.2	13072.2	406.305	136.787	121.653
7_7	2.3	32409	638.205	204.889	201.397
7_7	2.4	37319	684.875	221.769	214.203
7_7	2.5	29819.2	612.823	202.561	187.427
7_7	2.6	35024.6	663.946	217.695	204.889
7_7	2.7	30023.8	614.508	200.233	190.92
7_7	2.8	18896	487.342	156.577	153.667
7_7	2.9	24746.5	557.807	181.607	173.458
7_7	2.10.	20413.9	509.308	175.786	147.846
7_7	2.11	27068	583.404	189.756	181.607
7_7	2.12	26550.4	577.993	189.756	178.114
7_7	2.13	5095.67	254.736	88.475	73.341
7_7	2.14	NA	NA	NA	NA
7_7	2.15	3327.09	205.068	69.849	60.536
7_7	2.16	7963.34	316.377	102.445	98.952
7_7	2.17	4293.38	232.24	74.505	73.341
7_7	2.18	4357.07	234.079	75.669	73.341
7_7	2.19	2424.51	174.636	55.879	55.297
7_7	2.20.	2179.89	165.493	52.969	52.386
7_7	2.21	2016.59	159.096	51.222	50.058
7_7	2.22	2101.97	162.877	54.715	48.894
7_7	2.23	1958.31	160.276	59.371	41.909
7_7	2.24	3459.91	208.48	67.52	65.192
7_7	2.25	49890.2	791.825	254.948	249.127
7_7	2.26	48331.6	781.607	264.261	232.829
7_7	2.27	52451.5	811.93	260.768	256.112
7_7	2.28	61703.7	885.934	306.752	256.112
[truncated: 1,268 more rows]
