# Supplementary material for: Foraminifera as a model of eukaryotic genome dynamism
Source: mBio. 2024 Feb 8;15(3):e03379-23. doi: 10.1128/mbio.03379-23 (PMC10936158; doi:10.1128/mbio.03379-23)
Supplement: File S3 — Raw data from confocal scanning laser microscopy. [file mbio.03379-23-s0003.xlsx]

## Sheet: FileS3
Date	SlideID	Individual	ZstackFileName	ImageName	LifeStage	CellDiameter	NucleusDiameter	TotalFluorescence	NuclearVolume	MeanFluorescence	NuclearArchtecture
2022-03-25	0325_indiv1	1	0325_indiv1_multinuc_zstack	0325_indiv1_multinuc	MultinucleateAdult	162.056	14.8445	59300000	2733.4	75.7922	MeioticBouquet
2022-03-25	0325_indiv1	1	0325_indiv1_multinuc_zstack	0325_indiv1_multinuc	MultinucleateAdult	162.056	14.8445	6800000	598.412	39.7066	MeioticBouquet
2022-03-25	0325_indiv1	1	0325_indiv1_multinuc_zstack	0325_indiv1_multinuc	MultinucleateAdult	162.056	14.8445	127000000	3869.33	114.679	MeioticBouquet
2022-03-25	0325_indiv1	1	0325_indiv1_multinuc_zstack	0325_indiv1_multinuc	MultinucleateAdult	162.056	14.8445	57100000	2623.89	76.03	MeioticBouquet
2022-04-01	0401_slide2	4	0401_slide2_indiv4_multinuc_zstack	0401_slide2_indiv4	MultinucleateAdult	>350	18.1812	12800000	816.308	54.2973	MeioticBouquet
2022-04-01	0401_slide2	4	0401_slide2_indiv4_multinuc_zstack	0401_slide2_indiv4	MultinucleateAdult	>350	18.1812	9580000	637.724	51.8638	MeioticBouquet
2022-04-09	0409_slide1	4	0409_slide1_indiv4_multinuc_zstack	0409_slide1_indiv4	MultinucleateAdult	217.242	13.7613	19300000	1022.96	108.137	MeioticBouquet
2022-04-09	0409_slide1	4	0409_slide1_indiv4_multinuc_zstack	0409_slide1_indiv4	MultinucleateAdult	217.242	13.7613	24300000	1118.89	124.448	MeioticBouquet
2022-04-09	0409_slide1	4	0409_slide1_indiv4_multinuc_zstack	0409_slide1_indiv4	MultinucleateAdult	217.242	13.7613	20000000	913.525	125.589	MeioticBouquet
2022-04-13	0413_slide4	2	0413_slide4_indiv2_multinuc_zstack	0413_slide4_indiv2	MultinucleateAdult	167.176	12.6684	3850000	262.97	31.7082	MeioticBouquet
2022-04-13	0413_slide4	2	0413_slide4_indiv2_multinuc_zstack	0413_slide4_indiv2	MultinucleateAdult	167.176	12.6684	35900000	1065.71	72.8322	MeioticBouquet
2022-04-13	0413_slide4	2	0413_slide4_indiv2_multinuc_zstack	0413_slide4_indiv2	MultinucleateAdult	167.176	12.6684	39300000	901.897	94.2193	MeioticBouquet
2022-04-13	0413_slide4	2	0413_slide4_indiv2_multinuc_zstack	0413_slide4_indiv2	MultinucleateAdult	167.176	12.6684	11400000	563.416	43.7239	MeioticBouquet
2022-04-13	0413_slide4	2	0413_slide4_indiv2_multinuc_zstack	0413_slide4_indiv2	MultinucleateAdult	167.176	12.6684	31000000	805.797	83.2898	MeioticBouquet
2022-04-14	0414_indiv1	1	0414_indiv1_multinuc_zstack	0414_indiv1_multinuc	MultinucleateAdult	203.623	12.9026	7120000	648.498	82.2148	MeioticBouquet
2022-04-14	0414_indiv1	1	0414_indiv1_multinuc_zstack	0414_indiv1_multinuc	MultinucleateAdult	203.623	12.9026	6890000	598.508	86.2147	MeioticBouquet
2022-05-04	0504_slide1	3	0504_slide1_indiv3_multinuc_zstack	0504_slide1_indiv3	MultinucleateAdult	234.098	19.4155	1710000	289.351	44.3607	MeioticBouquet
2022-05-04	0504_slide1	3	0504_slide1_indiv3_multinuc_zstack	0504_slide1_indiv3	MultinucleateAdult	234.098	19.4155	5000000	614.974	60.884	MeioticBouquet
2022-05-04	0504_slide1	3	0504_slide1_indiv3_multinuc_zstack	0504_slide1_indiv3	MultinucleateAdult	234.098	19.4155	3490000	516.957	50.5337	MeioticBouquet
2022-06-08	0607_slide1	3	0607_slide1_indiv3_multinuc_zstack	0607_slide1_indiv3_multinuc	MultinucleateAdult	190.362	13.9614	6730000	480.712	46.4046	MeioticBouquet
2022-06-08	0607_slide1	3	0607_slide1_indiv3_multinuc_zstack	0607_slide1_indiv3_multinuc	MultinucleateAdult	190.362	13.9614	4120000	280.759	48.6821	MeioticBouquet
2022-06-08	0607_slide1	3	0607_slide1_indiv3_multinuc_zstack	0607_slide1_indiv3_multinuc	MultinucleateAdult	190.362	13.9614	16700000	719.351	77.0622	MeioticBouquet
2022-06-08	0607_slide1	3	0607_slide1_indiv3_multinuc_zstack	0607_slide1_indiv3_multinuc	MultinucleateAdult	190.362	13.9614	16000000	708.751	74.6367	MeioticBouquet
2022-06-08	0607_slide1	3	0607_slide1_indiv3_multinuc_zstack	0607_slide1_indiv3_multinuc	MultinucleateAdult	190.362	13.9614	13800000	767.098	59.6959	MeioticBouquet
2022-06-08	0607_slide1	3	0607_slide1_indiv3_multinuc_zstack	0607_slide1_indiv3_multinuc	MultinucleateAdult	190.362	13.9614	19600000	835.328	77.7418	MeioticBouquet
2022-06-08	0607_slide1	3	0607_slide1_indiv3_multinuc_zstack	0607_slide1_indiv3_multinuc	MultinucleateAdult	190.362	13.9614	9180000	469.625	64.8442	MeioticBouquet
2022-06-08	0607_slide1	3	0607_slide1_indiv3_multinuc_zstack	0607_slide1_indiv3_multinuc	MultinucleateAdult	190.362	13.9614	12000000	575.785	69.0087	MeioticBouquet
2022-06-08	0607_slide1	3	0607_slide1_indiv3_multinuc_zstack	0607_slide1_indiv3_multinuc	MultinucleateAdult	190.362	13.9614	7130000	398.888	59.2737	MeioticBouquet
2022-06-08	0607_slide1	3	0607_slide1_indiv3_multinuc_zstack	0607_slide1_indiv3_multinuc	MultinucleateAdult	190.362	13.9614	1930000	160.826	39.7581	MeioticBouquet
2022-06-08	0607_slide1	3	0607_slide1_indiv3_multinuc_zstack	0607_slide1_indiv3_multinuc	MultinucleateAdult	190.362	13.9614	11400000	521.457	72.711	MeioticBouquet
2022-07-26	0725_2pm_1a	3	0725_2pm_1a_indiv3_multinuc_zstack	0725_2pm_1a_indiv3_multinuc	MultinucleateAdult	243.769	18.6631	7010000	627.337	83.6238	MeioticBouquet
2022-07-26	0725_2pm_1a	3	0725_2pm_1a_indiv3_multinuc_zstack	0725_2pm_1a_indiv3_multinuc	MultinucleateAdult	243.769	18.6631	3060000	323.489	70.7722	MeioticBouquet
2022-07-26	0725_2pm_1a	3	0725_2pm_1a_indiv3_multinuc_zstack	0725_2pm_1a_indiv3_multinuc	MultinucleateAdult	243.769	18.6631	2700000	285.675	70.6703	MeioticBouquet
2022-07-26	0725_2pm_1a	3	0725_2pm_1a_indiv3_multinuc_zstack	0725_2pm_1a_indiv3_multinuc	MultinucleateAdult	243.769	18.6631	7440000	522.969	106.489	MeioticBouquet
2022-07-26	0725_2pm_1a	3	0725_2pm_1a_indiv3_multinuc_zstack	0725_2pm_1a_indiv3_multinuc	MultinucleateAdult	243.769	18.6631	7680000	675.635	85.1237	MeioticBouquet
2022-07-26	0725_2pm_1a	3	0725_2pm_1a_indiv3_multinuc_zstack	0725_2pm_1a_indiv3_multinuc	MultinucleateAdult	243.769	18.6631	3850000	341.191	84.4981	MeioticBouquet
2022-07-26	0725_2pm_1a	3	0725_2pm_1a_indiv3_multinuc_zstack	0725_2pm_1a_indiv3_multinuc	MultinucleateAdult	243.769	18.6631	5990000	494.493	90.6368	MeioticBouquet
2022-07-26	0725_2pm_1a	3	0725_2pm_1a_indiv3_multinuc_zstack	0725_2pm_1a_indiv3_multinuc	MultinucleateAdult	243.769	18.6631	6390000	488.817	97.8709	MeioticBouquet
2022-07-26	0725_2pm_1a	3	0725_2pm_1a_indiv3_multinuc_zstack	0725_2pm_1a_indiv3_multinuc	MultinucleateAdult	243.769	18.6631	3630000	382.375	71.1815	MeioticBouquet
2022-07-26	0725_2pm_1a	3	0725_2pm_1a_indiv3_multinuc_zstack	0725_2pm_1a_indiv3_multinuc	MultinucleateAdult	243.769	18.6631	1950000	220.424	66.3566	MeioticBouquet
2022-07-26	0725_2pm_1a	3	0725_2pm_1a_indiv3_multinuc_zstack	0725_2pm_1a_indiv3_multinuc	MultinucleateAdult	243.769	18.6631	2120000	261.601	60.6655	MeioticBouquet
2022-08-05	0801_12pm_2	5	0801_12pm_2_indiv5_multiadult_zstack	0801_12pm_2_indiv5_multiadult	MultinucleateAdult	76.204	10.0508	4930000	96.519	53.8134	MeioticBouquet
2022-08-05	0801_12pm_2	5	0801_12pm_2_indiv5_multiadult_zstack	0801_12pm_2_indiv5_multiadult	MultinucleateAdult	76.204	10.0508	28400000	278.153	107.501	MeioticBouquet
2022-08-05	0801_12pm_2	5	0801_12pm_2_indiv5_multiadult_zstack	0801_12pm_2_indiv5_multiadult	MultinucleateAdult	76.204	10.0508	44700000	321.584	146.383	MeioticBouquet
2022-08-05	0801_12pm_2	5	0801_12pm_2_indiv5_multiadult_zstack	0801_12pm_2_indiv5_multiadult	MultinucleateAdult	76.204	10.0508	11900000	179.415	69.8194	MeioticBouquet
2022-08-05	0801_12pm_2	5	0801_12pm_2_indiv5_multiadult_zstack	0801_12pm_2_indiv5_multiadult	MultinucleateAdult	76.204	10.0508	533437	12.0253	46.7108	MeioticBouquet
2022-08-05	0801_12pm_2	5	0801_12pm_2_indiv5_multiadult_zstack	0801_12pm_2_indiv5_multiadult	MultinucleateAdult	76.204	10.0508	36400000	320.378	119.579	MeioticBouquet
2022-08-05	0801_12pm_2	5	0801_12pm_2_indiv5_multiadult_zstack	0801_12pm_2_indiv5_multiadult	MultinucleateAdult	76.204	10.0508	20300000	250.217	85.3031	MeioticBouquet
2022-08-05	0801_12pm_2	5	0801_12pm_2_indiv5_multiadult_zstack	0801_12pm_2_indiv5_multiadult	MultinucleateAdult	76.204	10.0508	8600000	143.223	63.2624	MeioticBouquet
2022-09-03	0903_slide1	1	0903_slide1_indiv1_multiadult_zstack	0903_slide1_indiv1_multiadult	MultinucleateAdult	117.683		11600000	371.403	58.6297	MeioticBouquet
2022-09-03	0903_slide1	1	0903_slide1_indiv1_multiadult_zstack	0903_slide1_indiv1_multiadult	MultinucleateAdult	117.683		9890000	404.416	45.7609	MeioticBouquet
2022-09-03	0903_slide1	1	0903_slide1_indiv1_multiadult_zstack	0903_slide1_indiv1_multiadult	MultinucleateAdult	117.683		3920000	244	30.043	MeioticBouquet
2022-09-03	0903_slide1	1	0903_slide1_indiv1_multiadult_zstack	0903_slide1_indiv1_multiadult	MultinucleateAdult	117.683		9340000	323.596	54.0292	MeioticBouquet
2022-09-03	0903_slide1	1	0903_slide1_indiv1_multiadult_zstack	0903_slide1_indiv1_multiadult	MultinucleateAdult	117.683		3260000	165.384	36.9559	MeioticBouquet
2022-09-03	0903_slide1	1	0903_slide1_indiv1_multiadult_zstack	0903_slide1_indiv1_multiadult	MultinucleateAdult	117.683		4890000	223.603	40.9396	MeioticBouquet
2022-09-03	0903_slide1	1	0903_slide1_indiv1_multiadult_zstack	0903_slide1_indiv1_multiadult	MultinucleateAdult	117.683		1210000	85.9342	26.2864	MeioticBouquet
2022-10-03	1003_slide3	4	1003_slide3_indiv4_multiadult_zstack	1003_slide3_indiv4_multiadult	MultinucleateAdult	232.352		5690000	619.938	57.7407	MeioticBouquet
2022-10-03	1003_slide3	4	1003_slide3_indiv4_multiadult_zstack	1003_slide3_indiv4_multiadult	MultinucleateAdult	232.352		30800000	2120.91	91.4808	MeioticBouquet
2022-10-03	1003_slide3	4	1003_slide3_indiv4_multiadult_zstack	1003_slide3_indiv4_multiadult	MultinucleateAdult	232.352		20800000	1559.62	83.7565	MeioticBouquet
2022-10-03	1003_slide3	4	1003_slide3_indiv4_multiadult_zstack	1003_slide3_indiv4_multiadult	MultinucleateAdult	232.352		26500000	2010.94	82.8816	MeioticBouquet
2022-10-03	1003_slide3	4	1003_slide3_indiv4_multiadult_zstack	1003_slide3_indiv4_multiadult	MultinucleateAdult	232.352		14500000	1201.19	75.9225	MeioticBouquet
2022-10-03	1003_slide3	4	1003_slide3_indiv4_multiadult_zstack	1003_slide3_indiv4_multiadult	MultinucleateAdult	232.352		24000000	1807.3	83.6265	MeioticBouquet
2022-10-03	1003_slide3	4	1003_slide3_indiv4_multiadult_zstack	1003_slide3_indiv4_multiadult	MultinucleateAdult	232.352		16000000	1360.08	74.066	MeioticBouquet
2022-10-11	1007_slide3	1	1007_slide3_indiv1_multiadult_zstack	1003_slide3_indiv1_multiadult_zstack	MultinucleateAdult	126.131		22800000	438.457	100.565	MeioticBouquet
2022-10-11	1007_slide3	1	1007_slide3_indiv1_multiadult_zstack	1003_slide3_indiv1_multiadult_zstack	MultinucleateAdult	126.131		17500000	352.066	96.0988	MeioticBouquet
2022-10-11	1007_slide3	1	1007_slide3_indiv1_multiadult_zstack	1003_slide3_indiv1_multiadult_zstack	MultinucleateAdult	126.131		5680000	173.03	63.5423	MeioticBouquet
2022-10-11	1007_slide3	1	1007_slide3_indiv1_multiadult_zstack	1003_slide3_indiv1_multiadult_zstack	MultinucleateAdult	126.131		1860000	82.0503	43.9455	MeioticBouquet
2022-10-11	1007_slide3	1	1007_slide3_indiv1_multiadult_zstack	1003_slide3_indiv1_multiadult_zstack	MultinucleateAdult	126.131		12500000	390.364	61.9064	MeioticBouquet
2022-10-15	1014_slide4	1	1014_slide4_indiv1_multiadult_zstack	1014_slide4_indiv1_multiadult_zstack	MultinucleateAdult	251.33		31000000	1191.99	135.106	MeioticBouquet
2022-10-15	1014_slide4	1	1014_slide4_indiv1_multiadult_zstack	1014_slide4_indiv1_multiadult_zstack	MultinucleateAdult	251.33		14300000	606.169	122.358	MeioticBouquet
2022-10-15	1014_slide4	1	1014_slide4_indiv1_multiadult_zstack	1014_slide4_indiv1_multiadult_zstack	MultinucleateAdult	251.33		8570000	538.616	82.7346	MeioticBouquet
2022-10-15	1014_slide4	2	1014_slide4_indiv2_multiadult_zstack	1014_slide4_indiv2_multiadult_zstack	MultinucleateAdult	>350		1560000	136.873	85.1273	MeioticBouquet
2022-10-15	1014_slide4	2	1014_slide4_indiv2_multiadult_zstack	1014_slide4_indiv2_multiadult_zstack	MultinucleateAdult	>350		414336	48.7993	63.5777	MeioticBouquet
2022-10-15	1014_slide4	2	1014_slide4_indiv2_multiadult_zstack	1014_slide4_indiv2_multiadult_zstack	MultinucleateAdult	>350		378510	41.9103	67.6273	MeioticBouquet
2022-10-15	1014_slide4	2	1014_slide4_indiv2_multiadult_zstack	1014_slide4_indiv2_multiadult_zstack	MultinucleateAdult	>350		2210000	161.763	102.197	MeioticBouquet
2022-10-15	1014_slide4	2	1014_slide4_indiv2_multiadult_zstack	1014_slide4_indiv2_multiadult_zstack	MultinucleateAdult	>350		2950000	172.112	128.537	MeioticBouquet
2022-10-15	1014_slide4	2	1014_slide4_indiv2_multiadult_zstack	1014_slide4_indiv2_multiadult_zstack	MultinucleateAdult	>350		686395	59.3873	86.5458	MeioticBouquet
2022-10-15	1014_slide4	2	1014_slide4_indiv2_multiadult_zstack	1014_slide4_indiv2_multiadult_zstack	MultinucleateAdult	>350		2950000	186.496	118.286	MeioticBouquet
2022-10-15	1014_slide4	2	1014_slide4_indiv2_multiadult_zstack	1014_slide4_indiv2_multiadult_zstack	MultinucleateAdult	>350		590266	74.1087	59.6409	MeioticBouquet
2022-10-15	1014_slide4	2	1014_slide4_indiv2_multiadult_zstack	1014_slide4_indiv2_multiadult_zstack	MultinucleateAdult	>350		641233	70.185	68.4128	MeioticBouquet
2022-10-15	1014_slide4	2	1014_slide4_indiv2_multiadult_zstack	1014_slide4_indiv2_multiadult_zstack	MultinucleateAdult	>350		3370000	227.231	111.141	MeioticBouquet
2022-10-15	1014_slide4	2	1014_slide4_indiv2_multiadult_zstack	1014_slide4_indiv2_multiadult_zstack	MultinucleateAdult	>350		961286	74.3034	96.8745	MeioticBouquet
2022-06-24	0623_1ar	1	N/A	Flask1AR_multi_indiv1_62422_x63_KL_ch00.tif
2022-10-15	1014_slide4	2	1014_slide4_indiv2_multiadult_zstack	1014_slide4_indiv2_multiadult_zstack	MultinucleateAdult	>350		3960000	229.477	129.093	MeioticBouquet
2022-06-25	0623_1ar	3	N/A	0623_1ar_indiv3_multijuv.tif
2022-10-15	1014_slide4	2	1014_slide4_indiv2_multiadult_zstack	1014_slide4_indiv2_multiadult_zstack	MultinucleateAdult	>350		2570000	186.451	103.194	MeioticBouquet
2022-06-26	0623_1cr	2	N/A	0623_1cr_indiv2_uninuc_cell
2022-06-26	0623_1cr	2	N/A	0623_1cr_indiv2_uninuc_nucleus
2022-06-26	0623_4br	1	N/A	0623_4br_indiv1_uninuc_cell
2022-06-26	0623_4br	1	N/A	0623_4br_indiv1_uninuc_nucleus
2022-06-26	0623_4br	2	N/A	0623_4br_indiv2_multinuc_cell
2022-06-26	0623_4br	2	N/A	0623_4br_indiv2_multinuc_nuclei
2022-10-15	1014_slide4	2	1014_slide4_indiv2_multiadult_zstack	1014_slide4_indiv2_multiadult_zstack	MultinucleateAdult	>350		1180000	120.744	73.1848	MeioticBouquet
2022-10-15	1014_slide4	2	1014_slide4_indiv2_multiadult_zstack	1014_slide4_indiv2_multiadult_zstack	MultinucleateAdult	>350		1910000	178.484	80.1781	MeioticBouquet
2022-10-15	1014_slide4	2	1014_slide4_indiv2_multiadult_zstack	1014_slide4_indiv2_multiadult_zstack	MultinucleateAdult	>350		1850000	120.534	114.666	MeioticBouquet
2022-10-15	1014_slide4	2	1014_slide4_indiv2_multiadult_zstack	1014_slide4_indiv2_multiadult_zstack	MultinucleateAdult	>350		2550000	211.85	90.2838	MeioticBouquet
2022-10-15	1014_slide4	2	1014_slide4_indiv2_multiadult_zstack	1014_slide4_indiv2_multiadult_zstack	MultinucleateAdult	>350		1310000	123.163	79.4339	MeioticBouquet
2022-10-15	1014_slide4	2	1014_slide4_indiv2_multiadult_zstack	1014_slide4_indiv2_multiadult_zstack	MultinucleateAdult	>350		2110000	184.152	85.6866	MeioticBouquet
2022-10-15	1014_slide4	2	1014_slide4_indiv2_multiadult_zstack	1014_slide4_indiv2_multiadult_zstack	MultinucleateAdult	>350		2760000	217.938	94.8658	MeioticBouquet
2022-10-15	1014_slide4	2	1014_slide4_indiv2_multiadult_zstack	1014_slide4_indiv2_multiadult_zstack	MultinucleateAdult	>350		376183	38.6605	72.8613	MeioticBouquet
2022-10-15	1014_slide4	2	1014_slide4_indiv2_multiadult_zstack	1014_slide4_indiv2_multiadult_zstack	MultinucleateAdult	>350		1180000	110.762	80.0884	MeioticBouquet
2022-10-15	1014_slide4	2	1014_slide4_indiv2_multiadult_zstack	1014_slide4_indiv2_multiadult_zstack	MultinucleateAdult	>350		1550000	130.141	88.9133	MeioticBouquet
2022-10-15	1014_slide4	2	1014_slide4_indiv2_multiadult_zstack	1014_slide4_indiv2_multiadult_zstack	MultinucleateAdult	>350		2220000	189.267	87.7199	MeioticBouquet
2022-10-15	1014_slide4	2	1014_slide4_indiv2_multiadult_zstack	1014_slide4_indiv2_multiadult_zstack	MultinucleateAdult	>350		934838	84.0378	83.2966	MeioticBouquet
2022-10-15	1014_slide4	2	1014_slide4_indiv2_multiadult_zstack	1014_slide4_indiv2_multiadult_zstack	MultinucleateAdult	>350		2440000	180.843	100.959	MeioticBouquet
2022-10-15	1014_slide4	2	1014_slide4_indiv2_multiadult_zstack	1014_slide4_indiv2_multiadult_zstack	MultinucleateAdult	>350		1730000	148.697	87.1671	MeioticBouquet
2022-10-15	1014_slide4	2	1014_slide4_indiv2_multiadult_zstack	1014_slide4_indiv2_multiadult_zstack	MultinucleateAdult	>350		884880	116.191	57.0265	MeioticBouquet
2022-10-15	1014_slide4	2	1014_slide4_indiv2_multiadult_zstack	1014_slide4_indiv2_multiadult_zstack	MultinucleateAdult	>350		1330000	111.901	89.1751	MeioticBouquet
2022-10-15	1014_slide4	2	1014_slide4_indiv2_multiadult_zstack	1014_slide4_indiv2_multiadult_zstack	MultinucleateAdult	>350		617055	71.1809	64.9122	MeioticBouquet
2022-10-15	1014_slide4	2	1014_slide4_indiv2_multiadult_zstack	1014_slide4_indiv2_multiadult_zstack	MultinucleateAdult	>350		2290000	174.882	98.1759	MeioticBouquet
2022-10-15	1014_slide4	2	1014_slide4_indiv2_multiadult_zstack	1014_slide4_indiv2_multiadult_zstack	MultinucleateAdult	>350		409093	43.2732	70.7896	MeioticBouquet
2022-10-15	1014_slide4	2	1014_slide4_indiv2_multiadult_zstack	1014_slide4_indiv2_multiadult_zstack	MultinucleateAdult	>350		262182	28.8288	68.0992	MeioticBouquet
2022-10-27	1021_slide1	2	1021_slide1_indiv1_multiadult_zstack	1021_slide1_indiv1_multiadult	MultinucleateAdult	142.274		8490000	161.905	99.845	MeioticBouquet
2022-10-27	1021_slide1	2	1021_slide1_indiv1_multiadult_zstack	1021_slide1_indiv1_multiadult	MultinucleateAdult	142.274		23600000	262.34	171.362	MeioticBouquet
2022-10-27	1021_slide1	2	1021_slide1_indiv1_multiadult_zstack	1021_slide1_indiv1_multiadult	MultinucleateAdult	142.274		10400000	166.376	119.41	MeioticBouquet
2022-10-27	1021_slide1	2	1021_slide1_indiv1_multiadult_zstack	1021_slide1_indiv1_multiadult	MultinucleateAdult	142.274		12200000	218.508	106.339	MeioticBouquet
2022-10-27	1021_slide1	2	1021_slide1_indiv1_multiadult_zstack	1021_slide1_indiv1_multiadult	MultinucleateAdult	142.274		17000000	244.702	131.966	MeioticBouquet
2022-10-29	1021_slide1	3	1021_slide1_indiv3_multiadult_zstack	1021_slide1_indiv3_multiadult	MultinucleateAdult	>350		2510000	250.736	74.8818	MeioticBouquet
2022-10-29	1021_slide1	3	1021_slide1_indiv3_multiadult_zstack	1021_slide1_indiv3_multiadult	MultinucleateAdult	>350		3300000	339.454	72.7454	MeioticBouquet
2022-10-29	1021_slide1	3	1021_slide1_indiv3_multiadult_zstack	1021_slide1_indiv3_multiadult	MultinucleateAdult	>350		814809	111.931	54.5096	MeioticBouquet
2022-10-29	1021_slide1	3	1021_slide1_indiv3_multiadult_zstack	1021_slide1_indiv3_multiadult	MultinucleateAdult	>350		2780000	219.541	94.7219	MeioticBouquet
2022-10-29	1021_slide1	3	1021_slide1_indiv3_multiadult_zstack	1021_slide1_indiv3_multiadult	MultinucleateAdult	>350		5390000	423.207	95.3529	MeioticBouquet
2022-10-29	1021_slide1	3	1021_slide1_indiv3_multiadult_zstack	1021_slide1_indiv3_multiadult	MultinucleateAdult	>350		6210000	478.004	97.2461	MeioticBouquet
2022-10-29	1021_slide1	3	1021_slide1_indiv3_multiadult_zstack	1021_slide1_indiv3_multiadult	MultinucleateAdult	>350		7840000	597.303	98.3258	MeioticBouquet
2022-10-29	1021_slide1	3	1021_slide1_indiv3_multiadult_zstack	1021_slide1_indiv3_multiadult	MultinucleateAdult	>350		7490000	504.234	111.284	MeioticBouquet
2022-10-29	1021_slide1	3	1021_slide1_indiv3_multiadult_zstack	1021_slide1_indiv3_multiadult	MultinucleateAdult	>350		9250000	513.535	134.886	MeioticBouquet
2022-10-22	1021_slide5	1	1021_slide5_indiv1_multiadult_zstack	1021_slide5_indiv1_multiadult	MultinucleateAdult	291.517		17800000	1228.47	108.387	MeioticBouquet
2022-10-22	1021_slide5	1	1021_slide5_indiv1_multiadult_zstack	1021_slide5_indiv1_multiadult	MultinucleateAdult	291.517		7310000	676.548	80.9295	MeioticBouquet
2022-10-24	1021_slide5	2	1021_slide5_indiv2_multiadult_zstack	1021_slide5_indiv2_multiadult	MultinucleateAdult	>350		18700000	1091.88	85.3565	MeioticBouquet
2022-04-13	0413_slide4	2	0413_slide4_indiv2_multinuc_zstack	0413_slide4_indiv2	MultinucleateAdult	167.176	12.6684	12200000	622.371	42.525	Other
2022-04-13	0413_slide4	2	0413_slide4_indiv2_multinuc_zstack	0413_slide4_indiv2	MultinucleateAdult	167.176	12.6684	7790000	423.615	39.7861	Other
2022-04-13	0413_slide4	2	0413_slide4_indiv2_multinuc_zstack	0413_slide4_indiv2	MultinucleateAdult	167.176	12.6684	27600000	877.894	67.9346	Other
2022-04-13	0413_slide4	2	0413_slide4_indiv2_multinuc_zstack	0413_slide4_indiv2	MultinucleateAdult	167.176	12.6684	13000000	597.202	47.1802	Other
2022-04-13	0413_slide4	2	0413_slide4_indiv2_multinuc_zstack	0413_slide4_indiv2	MultinucleateAdult	167.176	12.6684	18200000	490.509	80.1309	Other
2022-04-13	0413_slide4	2	0413_slide4_indiv2_multinuc_zstack	0413_slide4_indiv2	MultinucleateAdult	167.176	12.6684	17400000	720.806	52.0899	Other
2022-07-26	0725_2pm_1a	3	0725_2pm_1a_indiv3_multinuc_zstack	0725_2pm_1a_indiv3_multinuc	MultinucleateAdult	243.769	18.6631	4310000	441.425	73.0755	Other
2022-07-26	0725_2pm_1a	3	0725_2pm_1a_indiv3_multinuc_zstack	0725_2pm_1a_indiv3_multinuc	MultinucleateAdult	243.769	18.6631	6030000	409.294	110.368	Other
2022-07-26	0725_2pm_1a	3	0725_2pm_1a_indiv3_multinuc_zstack	0725_2pm_1a_indiv3_multinuc	MultinucleateAdult	243.769	18.6631	930444	139.689	49.8764	Other
2022-07-26	0725_2pm_1a	3	0725_2pm_1a_indiv3_multinuc_zstack	0725_2pm_1a_indiv3_multinuc	MultinucleateAdult	243.769	18.6631	814152	90.0282	67.7162	Other
2022-09-03	0903_slide1	1	0903_slide1_indiv1_multiadult_zstack	0903_slide1_indiv1_multiadult	MultinucleateAdult	117.683		5660000	264.083	40.1496	Other
2022-04-01	0401_slide2	4	0401_slide2_indiv4_multinuc_zstack	0401_slide2_indiv4	MultinucleateAdult	>350	18.1812	9410000	542.94	59.8466	Homogenous
2022-04-01	0401_slide2	4	0401_slide2_indiv4_multinuc_zstack	0401_slide2_indiv4	MultinucleateAdult	>350	18.1812	14900000	761.079	67.4333	Homogenous
2022-04-01	0401_slide2	4	0401_slide2_indiv4_multinuc_zstack	0401_slide2_indiv4	MultinucleateAdult	>350	18.1812	10200000	569.08	62.0802	Homogenous
2022-04-09	0409_slide1	4	0409_slide1_indiv4_multinuc_zstack	0409_slide1_indiv4	MultinucleateAdult	217.242	13.7613	9260000	333.775	159.014	Homogenous
2022-04-09	0409_slide1	4	0409_slide1_indiv4_multinuc_zstack	0409_slide1_indiv4	MultinucleateAdult	217.242	13.7613	9840000	335.547	168.077	Homogenous
2022-04-09	0409_slide1	4	0409_slide1_indiv4_multinuc_zstack	0409_slide1_indiv4	MultinucleateAdult	217.242	13.7613	2350000	157.881	85.3312	Homogenous
2022-04-09	0409_slide1	4	0409_slide1_indiv4_multinuc_zstack	0409_slide1_indiv4	MultinucleateAdult	217.242	13.7613	7290000	294.676	141.91	Homogenous
2022-04-14	0414_indiv1	1	0414_indiv1_multinuc_zstack	0414_indiv1_multinuc	MultinucleateAdult	203.623	12.9026	3020000	190.727	118.492	Homogenous
2022-04-14	0414_indiv1	1	0414_indiv1_multinuc_zstack	0414_indiv1_multinuc	MultinucleateAdult	203.623	12.9026	2040000	151.565	100.697	Homogenous
2022-04-14	0414_indiv1	1	0414_indiv1_multinuc_zstack	0414_indiv1_multinuc	MultinucleateAdult	203.623	12.9026	1560000	104.473	111.91	Homogenous
2022-04-14	0414_indiv1	1	0414_indiv1_multinuc_zstack	0414_indiv1_multinuc	MultinucleateAdult	203.623	12.9026	2380000	146.016	122.229	Homogenous
2022-04-14	0414_indiv1	1	0414_indiv1_multinuc_zstack	0414_indiv1_multinuc	MultinucleateAdult	203.623	12.9026	2830000	140.31	150.842	Homogenous
2022-04-14	0414_indiv1	1	0414_indiv1_multinuc_zstack	0414_indiv1_multinuc	MultinucleateAdult	203.623	12.9026	1130000	119.748	70.6972	Homogenous
2022-04-14	0414_indiv1	1	0414_indiv1_multinuc_zstack	0414_indiv1_multinuc	MultinucleateAdult	203.623	12.9026	2260000	145.372	116.503	Homogenous
2022-04-14	0414_indiv1	1	0414_indiv1_multinuc_zstack	0414_indiv1_multinuc	MultinucleateAdult	203.623	12.9026	3240000	170.038	142.647	Homogenous
2022-04-14	0414_indiv1	1	0414_indiv1_multinuc_zstack	0414_indiv1_multinuc	MultinucleateAdult	203.623	12.9026	1930000	155.668	92.8837	Homogenous
2022-04-14	0414_indiv1	1	0414_indiv1_multinuc_zstack	0414_indiv1_multinuc	MultinucleateAdult	203.623	12.9026	517389	83.4013	46.4526	Homogenous
2022-04-14	0414_indiv1	1	0414_indiv1_multinuc_zstack	0414_indiv1_multinuc	MultinucleateAdult	203.623	12.9026	2670000	158.476	126.023	Homogenous
2022-04-14	0414_indiv1	1	0414_indiv1_multinuc_zstack	0414_indiv1_multinuc	MultinucleateAdult	203.623	12.9026	1130000	94.6932	89.0903	Homogenous
2022-04-14	0414_indiv1	1	0414_indiv1_multinuc_zstack	0414_indiv1_multinuc	MultinucleateAdult	203.623	12.9026	366567	54.2131	50.6308	Homogenous
2022-04-14	0414_indiv1	1	0414_indiv1_multinuc_zstack	0414_indiv1_multinuc	MultinucleateAdult	203.623	12.9026	393887	55.3064	53.3289	Homogenous
2022-07-18	0714_8pm_1a	1	Experiment_714_8pm_1a_indiv1_multi_zstack	Experiment_714_8pm_1a_indiv1_multi	MultinucleateAdult	220.889	54.477	6070000	526.474	75.8434	Homogenous
2022-07-18	0714_8pm_1a	1	Experiment_714_8pm_1a_indiv1_multi_zstack	Experiment_714_8pm_1a_indiv1_multi	MultinucleateAdult	220.889	54.477	6490000	533.331	80.1301	Homogenous
2022-10-15	1014_slide4	1	1014_slide4_indiv1_multiadult_zstack	1014_slide4_indiv1_multiadult_zstack	MultinucleateAdult	251.33		594248	33.8832	91.1983	Homogenous
2022-10-15	1014_slide4	1	1014_slide4_indiv1_multiadult_zstack	1014_slide4_indiv1_multiadult_zstack	MultinucleateAdult	251.33		361625	24.8092	75.7965	Homogenous
2022-10-15	1014_slide4	1	1014_slide4_indiv1_multiadult_zstack	1014_slide4_indiv1_multiadult_zstack	MultinucleateAdult	251.33		755805	43.6956	89.9447	Homogenous
2022-10-15	1014_slide4	1	1014_slide4_indiv1_multiadult_zstack	1014_slide4_indiv1_multiadult_zstack	MultinucleateAdult	251.33		1820000	82.836	114.459	Homogenous
2022-10-27	1021_slide1	2	1021_slide1_indiv1_multiadult_zstack	1021_slide1_indiv1_multiadult	MultinucleateAdult	142.274		3720000	74.287	95.302	Homogenous
2022-10-27	1021_slide1	2	1021_slide1_indiv1_multiadult_zstack	1021_slide1_indiv1_multiadult	MultinucleateAdult	142.274		13900000	145.717	181.216	Homogenous
2022-10-27	1021_slide1	2	1021_slide1_indiv1_multiadult_zstack	1021_slide1_indiv1_multiadult	MultinucleateAdult	142.274		6530000	102.032	121.861	Homogenous
2022-10-27	1021_slide1	2	1021_slide1_indiv1_multiadult_zstack	1021_slide1_indiv1_multiadult	MultinucleateAdult	142.274		18100000	201.363	171.36	Homogenous
2022-10-27	1021_slide1	2	1021_slide1_indiv1_multiadult_zstack	1021_slide1_indiv1_multiadult	MultinucleateAdult	142.274		20600000	192.099	203.664	Homogenous
2022-10-27	1021_slide1	2	1021_slide1_indiv1_multiadult_zstack	1021_slide1_indiv1_multiadult	MultinucleateAdult	142.274		14400000	139.364	196.973	Homogenous
2022-10-27	1021_slide1	2	1021_slide1_indiv1_multiadult_zstack	1021_slide1_indiv1_multiadult	MultinucleateAdult	142.274		3710000	81.2455	86.8243	Homogenous
2022-10-29	1021_slide1	3	1021_slide1_indiv3_multiadult_zstack	1021_slide1_indiv3_multiadult	MultinucleateAdult	>350		796469	96.9022	61.5462	Homogenous
2022-10-29	1021_slide1	3	1021_slide1_indiv3_multiadult_zstack	1021_slide1_indiv3_multiadult	MultinucleateAdult	>350		5210000	286.933	135.961	Homogenous
2022-10-24	1021_slide5	2	1021_slide5_indiv2_multiadult_zstack	1021_slide5_indiv2_multiadult	MultinucleateAdult	>350		8970000	254.512	175.65	Homogenous
2022-06-13	0610_1ar	1	0610_1ar_indiv1_uninuc_zstack	0610_1ar_indiv1_uninuc	UninucleateAdult	300.099	62.268	1398248252	9284.62	87.623	ZerfallNucleus
2022-06-13	0610_1ar	3	0610_1ar_indiv2_gamete_zstack	0610_1ar_indiv2_uninuc	UninucleateAdult	213.303	48.479	1423735645	5847.19	79.134	ZerfallNucleus
2022-07-06	0630_1cr	3	0630_1cr_indiv2_uninucadult_cell	0630_1cr_indiv2_uninucadult_cell	UninucleateAdult	160.478	34.266	157903754	5426.58	129.465	ZerfallNucleus
2022-07-14	8am_1c	1	0714_8am_1c_indiv1_uninuc_zstack	0714_8am_1c_indiv1_uninuc	UninucleateAdult	312.828	71.022	268434296	3878.25	41.607	ZerfallNucleus
2022-07-26	0725_2pm_1a	2	0725_2pm_1a_indiv2_uninuc_zstack	0725_2pm_1a_indiv2_uninuc	UninucleateAdult	247.522	45.521	1390894954	9370.59	94.551	ZerfallNucleus
2022-08-01	0729_9am_2	1	0729_9am_2_indiv1_uninuc_zstack	0729_9am_2_indiv1_uninuc	UninucleateAdult	214.93	58.421	876303547	8148.18	57.266	ZerfallNucleus
2022-04-01	0401_slide2	5	0401_slide2_indiv5_uninuc_zstack		UninucleateAdult	127.88	22.392	1107653652	2059.82	54.807	VegetativeBeads
2022-06-22	0616_1ar	1	0616_1ar_indiv1_uninuc_zstack	0616_1ar_indiv1_uninuc	UninucleateAdult	112.23	27.31	1312841321	1770.97	78.277	VegetativeBeads
2022-06-25	0623_1ar	2	0623_1ar_indiv2_monoadult_zstack.avi	0623_1ar_indiv2_monoadult.tif	UninucleateAdult	151.033	28.276	157476314	6894.65	87.842	VegetativeBeads
2022-06-26	0623_1cr	1	0623_1cr_indiv1_uninuc_zstack	0623_1cr_indiv1_uninuc	UninucleateAdult	97.961	26.922	151646176	4638.44	108.804	VegetativeBeads
2022-08-08	0729_9am_2	4	0729_9am_2_indiv4_uninuc_zstack	0729_9am_2_indiv4_uninuc	UninucleateAdult	136.159	36.448	1533719757	5006.23	63.723	VegetativeBeads
2022-09-20	0917_slide2	1	0917_slide2_indiv1_uniadult_zstack	0917_slide2_indiv1_uniadult	UninucleateAdult	118.55		1368961437	6233.59	55.272	VegetativeBeads
2022-09-17	0917_slide2	2	0917_slide2_indiv2_uniadult_zstack	0917_slide2_indiv1_uniadult	UninucleateAdult	95.46		1452839758	2743.56	61.957	VegetativeBeads
2022-09-17	0917_slide2	3	0917_slide2_indiv3_uniadult_zstack	0917_slide2_indiv3_uniadult	UninucleateAdult	102.325		873746142	1436.69	71.155	VegetativeBeads
2022-06-22	0616_4br	3	0616_4br_indiv3_uninuc_zstack	0616_4br_indiv3_uninuc	UninucleateAdult	284.41	45.14	1018461840	5121.74	99.37	VegetativeLattice
2022-07-14	8am_1ar2	2	0714_8am_1ar2_indiv2_uninuc_zstack	0714_8am_1ar2_indiv2_uninuc	UninucleateAdult	312.828	61.569	5445036736	35612.9	91.908	VegetativeLattice
2022-07-25	0714_8am_1ar2	3	0714_8am_1ar2_indiv3_uninuc_zstack	0714_8am_1ar2_indiv3_uninuc	UninucleateAdult	>350	60.125	5445036736	35612.9	91.908	VegetativeLattice
2022-09-23	0923_slide1	2	0923_slide1_indiv2_uniadult_zstack	0923_slide1_indiv2_uniadult	UninucleateJuvenile	53.19		1045506449	5195.59	65.4	VegetativeLattice
2022-07-11	0630_4br	2	63022_4br_63x_uniadult_zstack_chan00	63022_4br_63x_uniadult	UninucleateAdult	144.065	28.961	254068539	6103.11	136.816	VegetativeLattice
2022-03-25	0325_indiv1	1	0325_indiv1_multinuc_zstack	0325_indiv1_multinuc	MultinucleateAdult	162.056	14.8445	108000000	3144.37	120.265	Vegetative2
2022-04-01	0401_slide2	4	0401_slide2_indiv4_multinuc_zstack	0401_slide2_indiv4	MultinucleateAdult	>350	18.1812	109000000	3415.21	110.134	Vegetative2
2022-04-01	0401_slide2	4	0401_slide2_indiv4_multinuc_zstack	0401_slide2_indiv4	MultinucleateAdult	>350	18.1812	79100000	2817.04	96.9284	Vegetative2
2022-04-01	0401_slide2	4	0401_slide2_indiv4_multinuc_zstack	0401_slide2_indiv4	MultinucleateAdult	>350	18.1812	132000000	3307.62	138.28	Vegetative2
2022-04-01	0401_slide2	4	0401_slide2_indiv4_multinuc_zstack	0401_slide2_indiv4	MultinucleateAdult	>350	18.1812	40700000	1757.77	79.9678	Vegetative2
2022-04-01	0401_slide2	4	0401_slide2_indiv4_multinuc_zstack	0401_slide2_indiv4	MultinucleateAdult	>350	18.1812	105000000	3752.2	96.4601	Vegetative2
2022-04-01	0401_slide2	4	0401_slide2_indiv4_multinuc_zstack	0401_slide2_indiv4	MultinucleateAdult	>350	18.1812	59300000	2725.99	75.082	Vegetative2
2022-04-09	0409_slide1	4	0409_slide1_indiv4_multinuc_zstack	0409_slide1_indiv4	MultinucleateAdult	217.242	13.7613	20500000	1298.56	90.3011	Vegetative2
2022-05-04	0504_slide1	1	0504_slide1_indiv1_multinuc_zstack	0504_slide1_indiv1	MultinucleateAdult	234.098	19.4155	6970000	502.623	77.9865	Vegetative2
2022-05-04	0504_slide1	1	0504_slide1_indiv1_multinuc_zstack	0504_slide1_indiv1	MultinucleateAdult	234.098	19.4155	6660000	399.124	93.8797	Vegetative2
2022-05-04	0504_slide1	1	0504_slide1_indiv1_multinuc_zstack	0504_slide1_indiv1	MultinucleateAdult	234.098	19.4155	17100000	985.572	97.6355	Vegetative2
2022-05-04	0504_slide1	1	0504_slide1_indiv1_multinuc_zstack	0504_slide1_indiv1	MultinucleateAdult	234.098	19.4155	8150000	607.995	75.3788	Vegetative2
2022-05-04	0504_slide1	1	0504_slide1_indiv1_multinuc_zstack	0504_slide1_indiv1	MultinucleateAdult	234.098	19.4155	11500000	680.526	94.6779	Vegetative2
2022-05-04	0504_slide1	1	0504_slide1_indiv1_multinuc_zstack	0504_slide1_indiv1	MultinucleateAdult	234.098	19.4155	16700000	904.351	103.633	Vegetative2
2022-05-04	0504_slide1	1	0504_slide1_indiv1_multinuc_zstack	0504_slide1_indiv1	MultinucleateAdult	234.098	19.4155	11800000	689.289	96.3861	Vegetative2
2022-05-04	0504_slide1	1	0504_slide1_indiv1_multinuc_zstack	0504_slide1_indiv1	MultinucleateAdult	234.098	19.4155	3360000	314.804	60.0351	Vegetative2
2022-05-04	0504_slide1	1	0504_slide1_indiv1_multinuc_zstack	0504_slide1_indiv1	MultinucleateAdult	234.098	19.4155	11300000	714.716	89.0191	Vegetative2
2022-05-04	0504_slide1	1	0504_slide1_indiv1_multinuc_zstack	0504_slide1_indiv1	MultinucleateAdult	234.098	19.4155	1480000	139.691	59.4298	Vegetative2
2022-05-04	0504_slide1	3	0504_slide1_indiv3_multinuc_zstack	0504_slide1_indiv3	MultinucleateAdult	234.098	19.4155	21900000	2564.45	63.9018	Vegetative2
2022-05-04	0504_slide1	3	0504_slide1_indiv3_multinuc_zstack	0504_slide1_indiv3	MultinucleateAdult	234.098	19.4155	13800000	1525.52	67.6755	Vegetative2
2022-05-04	0504_slide1	3	0504_slide1_indiv3_multinuc_zstack	0504_slide1_indiv3	MultinucleateAdult	234.098	19.4155	4640000	819.779	42.3694	Vegetative2
2022-05-04	0504_slide1	3	0504_slide1_indiv3_multinuc_zstack	0504_slide1_indiv3	MultinucleateAdult	234.098	19.4155	10100000	916.426	82.8786	Vegetative2
2022-05-04	0504_slide1	3	0504_slide1_indiv3_multinuc_zstack	0504_slide1_indiv3	MultinucleateAdult	234.098	19.4155	1270000	171.483	55.6351	Vegetative2
2022-05-04	0504_slide1	3	0504_slide1_indiv3_multinuc_zstack	0504_slide1_indiv3	MultinucleateAdult	234.098	19.4155	22800000	2523.24	67.5489	Vegetative2
2022-05-04	0504_slide1	3	0504_slide1_indiv3_multinuc_zstack	0504_slide1_indiv3	MultinucleateAdult	234.098	19.4155	13700000	1493.85	68.4405	Vegetative2
2022-05-04	0504_slide1	3	0504_slide1_indiv3_multinuc_zstack	0504_slide1_indiv3	MultinucleateAdult	234.098	19.4155	1860000	307.397	45.3241	Vegetative2
2022-05-04	0504_slide1	3	0504_slide1_indiv3_multinuc_zstack	0504_slide1_indiv3	MultinucleateAdult	234.098	19.4155	12600000	1350.57	69.8074	Vegetative2
2022-05-04	0504_slide1	3	0504_slide1_indiv3_multinuc_zstack	0504_slide1_indiv3	MultinucleateAdult	234.098	19.4155	4320000	419.35	77.0593	Vegetative2
2022-07-26	0725_2pm_1a	3	0725_2pm_1a_indiv3_multinuc_zstack	0725_2pm_1a_indiv3_multinuc	MultinucleateAdult	243.769	18.6631	5230000	576.943	67.8534	Vegetative2
2022-07-26	0725_2pm_1a	3	0725_2pm_1a_indiv3_multinuc_zstack	0725_2pm_1a_indiv3_multinuc	MultinucleateAdult	243.769	18.6631	1990000	250.593	59.4603	Vegetative2
2022-07-26	0725_2pm_1a	3	0725_2pm_1a_indiv3_multinuc_zstack	0725_2pm_1a_indiv3_multinuc	MultinucleateAdult	243.769	18.6631	5710000	373.105	114.568	Vegetative2
2022-09-03	0903_slide1	1	0903_slide1_indiv1_multiadult_zstack	0903_slide1_indiv1_multiadult	MultinucleateAdult	117.683		16100000	1012.08	29.7134	Vegetative2
2022-10-15	1014_slide4	2	1014_slide4_indiv2_multiadult_zstack	1014_slide4_indiv2_multiadult_zstack	MultinucleateAdult	>350		8510000	641.632	99.2577	Vegetative2
2022-10-29	1021_slide1	3	1021_slide1_indiv3_multiadult_zstack	1021_slide1_indiv3_multiadult	MultinucleateAdult	>350		950626	147.072	48.4001	Vegetative2
2022-10-29	1021_slide1	3	1021_slide1_indiv3_multiadult_zstack	1021_slide1_indiv3_multiadult	MultinucleateAdult	>350		1300000	179.233	54.3667	Vegetative2
2022-10-29	1021_slide1	3	1021_slide1_indiv3_multiadult_zstack	1021_slide1_indiv3_multiadult	MultinucleateAdult	>350		2760000	401.02	51.6034	Vegetative2
2022-10-29	1021_slide1	3	1021_slide1_indiv3_multiadult_zstack	1021_slide1_indiv3_multiadult	MultinucleateAdult	>350		1900000	183.231	77.8233	Vegetative2
2022-10-29	1021_slide1	3	1021_slide1_indiv3_multiadult_zstack	1021_slide1_indiv3_multiadult	MultinucleateAdult	>350		8490000	724.037	87.8322	Vegetative2
2022-10-29	1021_slide1	3	1021_slide1_indiv3_multiadult_zstack	1021_slide1_indiv3_multiadult	MultinucleateAdult	>350		4760000	377.463	94.4839	Vegetative2
2022-10-29	1021_slide1	3	1021_slide1_indiv3_multiadult_zstack	1021_slide1_indiv3_multiadult	MultinucleateAdult	>350		8630000	609.838	105.911	Vegetative2
2022-10-29	1021_slide1	3	1021_slide1_indiv3_multiadult_zstack	1021_slide1_indiv3_multiadult	MultinucleateAdult	>350		1550000	186.526	62.1918	Vegetative2
2022-10-29	1021_slide1	3	1021_slide1_indiv3_multiadult_zstack	1021_slide1_indiv3_multiadult	MultinucleateAdult	>350		4620000	374.864	92.266	Vegetative2
2022-10-29	1021_slide1	3	1021_slide1_indiv3_multiadult_zstack	1021_slide1_indiv3_multiadult	MultinucleateAdult	>350		7890000	565.756	104.396	Vegetative2
2022-10-29	1021_slide1	4	1021_slide1_indiv4_multiadult_zstack	1021_slide1_indiv4_multiadult	MultinucleateAdult			4920000	419.567	61.0006	Vegetative2
2022-10-29	1021_slide1	4	1021_slide1_indiv4_multiadult_zstack	1021_slide1_indiv4_multiadult	MultinucleateAdult			5340000	617.453	45.0082	Vegetative2
2022-10-29	1021_slide1	4	1021_slide1_indiv4_multiadult_zstack	1021_slide1_indiv4_multiadult	MultinucleateAdult			49100000	3411.92	74.8244	Vegetative2
2022-10-29	1021_slide1	4	1021_slide1_indiv4_multiadult_zstack	1021_slide1_indiv4_multiadult	MultinucleateAdult			31200000	2443.48	66.3716	Vegetative2
2022-10-29	1021_slide1	4	1021_slide1_indiv4_multiadult_zstack	1021_slide1_indiv4_multiadult	MultinucleateAdult			7920000	784.269	52.5255	Vegetative2
2022-10-29	1021_slide1	4	1021_slide1_indiv4_multiadult_zstack	1021_slide1_indiv4_multiadult	MultinucleateAdult			28300000	2208.6	66.6968	Vegetative2
2022-10-29	1021_slide1	4	1021_slide1_indiv4_multiadult_zstack	1021_slide1_indiv4_multiadult	MultinucleateAdult			24100000	1983.48	63.0639	Vegetative2
2022-10-29	1021_slide1	4	1021_slide1_indiv4_multiadult_zstack	1021_slide1_indiv4_multiadult	MultinucleateAdult			5010000	568.173	45.8846	Vegetative2
2022-10-29	1021_slide1	4	1021_slide1_indiv4_multiadult_zstack	1021_slide1_indiv4_multiadult	MultinucleateAdult			2150000	256.662	43.5135	Vegetative2
2022-10-29	1021_slide1	4	1021_slide1_indiv4_multiadult_zstack	1021_slide1_indiv4_multiadult	MultinucleateAdult			5870000	551.184	55.3463	Vegetative2
2022-10-29	1021_slide1	4	1021_slide1_indiv4_multiadult_zstack	1021_slide1_indiv4_multiadult	MultinucleateAdult			11900000	252.595	245.402	Vegetative2
2022-10-22	1021_slide5	1	1021_slide5_indiv1_multiadult_zstack	1021_slide5_indiv1_multiadult	MultinucleateAdult	291.517		15400000	1085.01	105.953	Vegetative2
2022-10-22	1021_slide5	1	1021_slide5_indiv1_multiadult_zstack	1021_slide5_indiv1_multiadult	MultinucleateAdult	291.517		5850000	548.631	79.8106	Vegetative2
2022-10-22	1021_slide5	1	1021_slide5_indiv1_multiadult_zstack	1021_slide5_indiv1_multiadult	MultinucleateAdult	291.517		19900000	1245.72	119.34	Vegetative2
2022-10-22	1021_slide5	1	1021_slide5_indiv1_multiadult_zstack	1021_slide5_indiv1_multiadult	MultinucleateAdult	291.517		9600000	777.12	92.5163	Vegetative2
2022-10-22	1021_slide5	1	1021_slide5_indiv1_multiadult_zstack	1021_slide5_indiv1_multiadult	MultinucleateAdult	291.517		10200000	790.77	96.1173	Vegetative2
2022-10-22	1021_slide5	1	1021_slide5_indiv1_multiadult_zstack	1021_slide5_indiv1_multiadult	MultinucleateAdult	291.517		7260000	626.439	86.7265	Vegetative2
2022-10-22	1021_slide5	1	1021_slide5_indiv1_multiadult_zstack	1021_slide5_indiv1_multiadult	MultinucleateAdult	291.517		33000000	1870.41	132.009	Vegetative2
2022-10-22	1021_slide5	1	1021_slide5_indiv1_multiadult_zstack	1021_slide5_indiv1_multiadult	MultinucleateAdult	291.517		19300000	1251.31	115.643	Vegetative2
2022-10-22	1021_slide5	1	1021_slide5_indiv1_multiadult_zstack	1021_slide5_indiv1_multiadult	MultinucleateAdult	291.517		20000000	1408.82	106.245	Vegetative2
2022-10-24	1021_slide5	2	1021_slide5_indiv2_multiadult_zstack	1021_slide5_indiv2_multiadult	MultinucleateAdult	>350		44500000	2260.77	98.0642	Vegetative2
2022-10-24	1021_slide5	2	1021_slide5_indiv2_multiadult_zstack	1021_slide5_indiv2_multiadult	MultinucleateAdult	>350		7010000	425.714	82.0602	Vegetative2
2022-06-14	0610_4br	2	0610_4br_indiv2_multinuc_zstack	0610_4br_indiv2_multinuc	MultinucleateAdult	200.123	27.0005	532000000	4661.84	102.182	Vegetative1
2022-06-14	0610_4br	2	0610_4br_indiv2_multinuc_zstack	0610_4br_indiv2_multinuc	MultinucleateAdult	200.123	27.0005	64800000	1556.17	37.3193	Vegetative1
2022-06-22	0616_1ar	2	0616_1ar_indiv2_multinuc_zstack	0616_1ar_indiv2_multinuc	MultinucleateAdult	240.87	34.94	301000000	6094.92	89.3987	Vegetative1
2022-06-22	0616_1ar	2	0616_1ar_indiv2_multinuc_zstack	0616_1ar_indiv2_multinuc	MultinucleateAdult	240.87	34.94	45800000	1893.67	43.7845	Vegetative1
2022-08-04	0801_12pm_2	4	0801_12pm_2_indiv4_multiadult_zstack	0801_12pm_2_indiv4_multiadult	MultinucleateAdult	>350	28.2546	162000000	9546.75	126.82	Vegetative1
2022-08-04	0801_12pm_2	4	0801_12pm_2_indiv4_multiadult_zstack	0801_12pm_2_indiv4_multiadult	MultinucleateAdult	>350	28.2546	24700000	2585.13	71.6279	Vegetative1
2022-08-04	0801_12pm_2	4	0801_12pm_2_indiv4_multiadult_zstack	0801_12pm_2_indiv4_multiadult	MultinucleateAdult	>350	28.2546	34100000	3545.99	72.0061	Vegetative1
2022-08-04	0801_12pm_2	4	0801_12pm_2_indiv4_multiadult_zstack	0801_12pm_2_indiv4_multiadult	MultinucleateAdult	>350	28.2546	67000000	5519.99	90.9423	Vegetative1
2022-08-04	0801_12pm_2	4	0801_12pm_2_indiv4_multiadult_zstack	0801_12pm_2_indiv4_multiadult	MultinucleateAdult	>350	28.2546	18700000	923.562	151.77	Vegetative1
2022-07-11	0630_4br	1	63022_4br_63x_multiadult_zstack_chan00	63022_4br_63x_multiadult	MultinucleateAdult	188.386	19.8855	140000000	2664.1	122.8	Vegetative1
2022-07-11	0630_4br	1	63022_4br_63x_multiadult_zstack_chan01	63022_4br_63x_multiadult	MultinucleateAdult	188.386	19.8855	20900000	617.678	78.8477	Vegetative1
2022-07-11	0630_4br	1	63022_4br_63x_multiadult_zstack_chan02	63022_4br_63x_multiadult	MultinucleateAdult	188.386	19.8855	120000000	1897.76	147.468	Vegetative1
2022-07-18	0714_8pm_1a	1	Experiment_714_8pm_1a_indiv1_multi_zstack	Experiment_714_8pm_1a_indiv1_multi	MultinucleateAdult	220.889	54.477	20000000	3917.4	33.5856	Vegetative1
2022-10-29	1021_slide1	4	1021_slide1_indiv4_multiadult_zstack	1021_slide1_indiv4_multiadult	MultinucleateAdult			10300000	1141.59	46.7956	Vegetative1
2023-09-28	0630_1cr	1	0630_1cr_indiv1_zerfall_zstack	0630_1cr_indiv1_zerfall	GameticNucleus	200.751	2.40462	24245	1.94695	75.5296	ZerfallCell
2022-07-26	0725_2pm_1a	1	0725_2pm_1a_indiv1_zerfall_zstack	0725_2pm_1a_indiv1_zerfall	GameticNucleus	245.493		3285311032	386940	63.577	ZerfallCell
2022-07-28	0726_4pm_1a	1	0726_4pm_1a_indiv1_zerfall_zstack	0726_4pm_1a_indiv1_zerfall	GameticNucleus	298.034		1022192439	66872.3	57.429	ZerfallCell
2022-07-27	0726_4pm_1a	2	0726_4pm_1a_indiv2_zerfall_zstack	0726_4pm_1a_indiv2_zerfall	GameticNucleus	169.259		1615234774	192648	62782	ZerfallCell
2022-07-28	0727_730am_1a	1	0727_730am_1ar_indiv1_zerfall_zstack	0727_730am_1ar_indiv1_zerfall	GameticNucleus	172.525		592878311	100847	29.811	ZerfallCell
2022-07-28	0727_730am_1ar2	1	0727_730am_1ar2_indiv1_zerfall_zstack	0727_730am_1ar2_indiv1_zerfall	GameticNucleus	220.574		106379235	25172.4	17.8	ZerfallCell
2022-07-28	0727_730am_1ar2	2	0727_730am_1ar2_indiv2_zerfall_zstack	0727_730am_1ar2_indiv2_zerfall	GameticNucleus	212.513		137623770	28666.9	29.388	ZerfallCell
2022-07-31	0728_230pm_1	1	0728_230pm_1_indiv1_zerfall_zstack	0728_230pm_1_indiv1_zerfall_full	GameticNucleus	261.181		2300116140	214132	64.1544	ZerfallCell
2022-07-31	0728_230pm_1	2	0728_230pm_1_indiv2_zerfall_zstack	0728_230pm_1_indiv2_zerfall_full	GameticNucleus	243.377		753014804	61933.7	65.8754	ZerfallCell
2022-08-01	0728_230pm_1	3	0728_230pm_1_indiv3_zerfall_zstack	0728_230pm_1_indiv3_zerfall_full	GameticNucleus	261.613		200155199	18852.3	51.949	ZerfallCell
2022-08-01	0728_230pm_1	5	0728_230pm_1_indiv5_zerfall_zstack	0728_230pm_1_indiv5_zerfall_full	GameticNucleus	179.098		540055967	46186.6	31.4184	ZerfallCell
2022-08-02	0729_9am_1	1	0729_9am_1_indiv1_zerfall_zstack	0729_9am_1_indiv1_zerfall_full	GameticNucleus	169.61		1429681082	59930.1	38.0705	ZerfallCell
2022-08-02	0729_9am_1	2	0729_9am_1_indiv2_zerfall_zstack	0729_9am_1_indiv2_zerfall_full	GameticNucleus	166.495		1190601215	39522.1	61.1733	ZerfallCell
2022-08-01	0729_9am_2	2	0729_9am_2_indiv2_zerfall_zstack	0729_9am_2_indiv2_zerfall_full	GameticNucleus	151.413		2761695280	73653.8	50.5461	ZerfallCell
2022-08-02	0729_9am_2	3	0729_9am_2_indiv3_zerfall_zstack	0729_9am_2_indiv3_zerfall_full	GameticNucleus	159.443		959433948	56212.8	35.3414	ZerfallCell
2022-08-02	0801_12pm_2	1	0801_12pm_2_indiv2_zerfall_zstack	0801_12pm_2_indiv2_zerfall_full	GameticNucleus	143.22		2243046696	81111.3	49.4035	ZerfallCell
2022-08-03	0802_4am_1	1	0802_4am_1_indiv1_zerfall_zstack	0802_4am_1_indiv1_zerfall_full	GameticNucleus	104.767		1597632286	19789	56.1628	ZerfallCell
2022-08-03	0802_4am_1	2	0802_4am_1_indiv2_zerfall_zstack	0802_4am_1_indiv2_zerfall_full	GameticNucleus	177.347		506726519	12271.6	34.2848	ZerfallCell
2022-03-25	0325_slide2	1	0325_slide2_indiv1_gametes_zstack		ZygoticNucleus	253.797	3.9302	332090	16.7956	148.056
2022-03-25	0325_slide2	1	0325_slide2_indiv1_gametes_zstack		ZygoticNucleus	253.797	3.9302	199463	13.5084	110.567
2022-03-25	0325_slide2	1	0325_slide2_indiv1_gametes_zstack		ZygoticNucleus	253.797	3.9302	115941	8.79091	98.7572
2022-03-25	0325_slide2	1	0325_slide2_indiv1_gametes_zstack		ZygoticNucleus	253.797	3.9302	30647	2.64326	86.8187
2022-03-25	0325_slide2	1	0325_slide2_indiv1_gametes_zstack		ZygoticNucleus	253.797	3.9302	415070	15.0359	206.708
2022-03-25	0325_slide2	1	0325_slide2_indiv1_gametes_zstack		ZygoticNucleus	253.797	3.9302	238702	13.5383	132.025
2022-03-25	0325_slide2	1	0325_slide2_indiv1_gametes_zstack		ZygoticNucleus	253.797	3.9302	234256	11.6663	150.357
2022-03-25	0325_slide2	1	0325_slide2_indiv1_gametes_zstack		ZygoticNucleus	253.797	3.9302	393521	14.8861	197.948
2022-03-25	0325_slide2	1	0325_slide2_indiv1_gametes_zstack		ZygoticNucleus	253.797	3.9302	366414	16.526	166.024
2022-03-25	0325_slide2	1	0325_slide2_indiv1_gametes_zstack		ZygoticNucleus	253.797	3.9302	437951	18.705	175.321
2022-03-25	0325_slide2	1	0325_slide2_indiv1_gametes_zstack		ZygoticNucleus	253.797	3.9302	111673	3.9312	212.71
2022-03-25	0325_slide2	1	0325_slide2_indiv1_gametes_zstack		ZygoticNucleus	253.797	3.9302	231273	12.0482	143.737
2022-03-25	0325_slide2	1	0325_slide2_indiv1_gametes_zstack		ZygoticNucleus	253.797	3.9302	506017	17.7091	213.961
2022-03-25	0325_slide2	1	0325_slide2_indiv1_gametes_zstack		ZygoticNucleus	253.797	3.9302	123344	8.76845	105.332
2022-03-25	0325_slide2	1	0325_slide2_indiv1_gametes_zstack		ZygoticNucleus	253.797	3.9302	299383	13.9127	161.132
2022-03-25	0325_slide2	1	0325_slide2_indiv1_gametes_zstack		ZygoticNucleus	253.797	3.9302	241448	12.6397	143.038
2022-03-25	0325_slide2	1	0325_slide2_indiv1_gametes_zstack		ZygoticNucleus	253.797	3.9302	329300	14.1673	174.049
2022-03-25	0325_slide2	1	0325_slide2_indiv1_gametes_zstack		ZygoticNucleus	253.797	3.9302	589920	23.1754	190.604
2022-03-25	0325_slide2	1	0325_slide2_indiv1_gametes_zstack		ZygoticNucleus	253.797	3.9302	570341	19.9106	214.495
2022-03-25	0325_slide2	1	0325_slide2_indiv1_gametes_zstack		ZygoticNucleus	253.797	3.9302	415904	19.4164	160.395
2022-03-25	0325_slide2	1	0325_slide2_indiv1_gametes_zstack		ZygoticNucleus	253.797	3.9302	544199	22.464	181.4
2022-03-25	0325_slide2	1	0325_slide2_indiv1_gametes_zstack		ZygoticNucleus	253.797	3.9302	153270	5.71334	200.878
2022-04-06	0406_indiv1	1	0406_indiv1_schizont_zstack	0406_indiv1_schizont	MultinucleateJuvenileParentTest	160.43	7.3649	311632	33.8532	68.9299
2022-04-06	0406_indiv1	1	0406_indiv1_schizont_zstack	0406_indiv1_schizont	MultinucleateJuvenileParentTest	160.43	7.3649	917376	76.7071	89.5525
2022-04-06	0406_indiv1	1	0406_indiv1_schizont_zstack	0406_indiv1_schizont	MultinucleateJuvenileParentTest	160.43	7.3649	286404	27.6307	77.6163
2022-04-06	0406_indiv1	1	0406_indiv1_schizont_zstack	0406_indiv1_schizont	MultinucleateJuvenileParentTest	160.43	7.3649	1050000	67.1149	117.568
2022-04-06	0406_indiv1	1	0406_indiv1_schizont_zstack	0406_indiv1_schizont	MultinucleateJuvenileParentTest	160.43	7.3649	201531	21.3782	70.5888
2022-04-06	0406_indiv1	1	0406_indiv1_schizont_zstack	0406_indiv1_schizont	MultinucleateJuvenileParentTest	160.43	7.3649	724625	54.5426	99.4817
2022-04-06	0406_indiv1	1	0406_indiv1_schizont_zstack	0406_indiv1_schizont	MultinucleateJuvenileParentTest	160.43	7.3649	1500000	102.915	109.372
2022-04-06	0406_indiv1	1	0406_indiv1_schizont_zstack	0406_indiv1_schizont	MultinucleateJuvenileParentTest	160.43	7.3649	555447	46.0138	90.3901
2022-04-06	0406_indiv1	1	0406_indiv1_schizont_zstack	0406_indiv1_schizont	MultinucleateJuvenileParentTest	160.43	7.3649	1810000	117.599	115.137
2022-04-06	0406_indiv1	1	0406_indiv1_schizont_zstack	0406_indiv1_schizont	MultinucleateJuvenileParentTest	160.43	7.3649	844061	59.934	105.455
2022-04-06	0406_indiv1	1	0406_indiv1_schizont_zstack	0406_indiv1_schizont	MultinucleateJuvenileParentTest	160.43	7.3649	1010000	65.535	115.518
2022-04-06	0406_indiv1	1	0406_indiv1_schizont_zstack	0406_indiv1_schizont	MultinucleateJuvenileParentTest	160.43	7.3649	285491	26.6348	80.2617
2022-04-06	0406_indiv1	1	0406_indiv1_schizont_zstack	0406_indiv1_schizont	MultinucleateJuvenileParentTest	160.43	7.3649	1890000	110.396	128.123
2022-04-06	0406_indiv1	1	0406_indiv1_schizont_zstack	0406_indiv1_schizont	MultinucleateJuvenileParentTest	160.43	7.3649	1570000	82.0535	142.998
2022-04-06	0406_indiv1	1	0406_indiv1_schizont_zstack	0406_indiv1_schizont	MultinucleateJuvenileParentTest	160.43	7.3649	257634	26.5	72.7985
2022-04-06	0406_indiv1	1	0406_indiv1_schizont_zstack	0406_indiv1_schizont	MultinucleateJuvenileParentTest	160.43	7.3649	793992	56.8489	104.583
2022-04-06	0406_indiv1	1	0406_indiv1_schizont_zstack	0406_indiv1_schizont	MultinucleateJuvenileParentTest	160.43	7.3649	438954	35.8451	91.6971
2022-06-13	0610_1ar	2	0610_1ar_indiv2_gamete_zstack	0610_1ar_indiv2_gamete	ZygoticNucleus	331.786	4.2989	320270	23.5872	101.673
2022-06-13	0610_1ar	2	0610_1ar_indiv2_gamete_zstack	0610_1ar_indiv2_gamete	ZygoticNucleus	331.786	4.2989	282286	22.0821	95.7226
2022-06-13	0610_1ar	2	0610_1ar_indiv2_gamete_zstack	0610_1ar_indiv2_gamete	ZygoticNucleus	331.786	4.2989	265215	21.7676	91.2332
2022-06-13	0610_1ar	2	0610_1ar_indiv2_gamete_zstack	0610_1ar_indiv2_gamete	ZygoticNucleus	331.786	4.2989	198384	14.6765	101.216
2022-06-13	0610_1ar	2	0610_1ar_indiv2_gamete_zstack	0610_1ar_indiv2_gamete	ZygoticNucleus	331.786	4.2989	217985	13.6207	119.838
2022-06-13	0610_1ar	2	0610_1ar_indiv2_gamete_zstack	0610_1ar_indiv2_gamete	ZygoticNucleus	331.786	4.2989	187827	13.1789	106.72
2022-06-13	0610_1ar	2	0610_1ar_indiv2_gamete_zstack	0610_1ar_indiv2_gamete	ZygoticNucleus	331.786	4.2989	191505	11.5914	123.711
2022-06-13	0610_1ar	2	0610_1ar_indiv2_gamete_zstack	0610_1ar_indiv2_gamete	ZygoticNucleus	331.786	4.2989	122080	11.3967	80.2102
2022-06-13	0610_1ar	2	0610_1ar_indiv2_gamete_zstack	0610_1ar_indiv2_gamete	ZygoticNucleus	331.786	4.2989	111609	10.5955	78.8756
2022-06-13	0610_1ar	2	0610_1ar_indiv2_gamete_zstack	0610_1ar_indiv2_gamete	ZygoticNucleus	331.786	4.2989	174030	9.84672	132.342
2022-06-13	0610_1ar	2	0610_1ar_indiv2_gamete_zstack	0610_1ar_indiv2_gamete	ZygoticNucleus	331.786	4.2989	122699	9.40493	97.6903
2022-06-13	0610_1ar	2	0610_1ar_indiv2_gamete_zstack	0610_1ar_indiv2_gamete	ZygoticNucleus	331.786	4.2989	127852	9.10541	105.141
2022-06-13	0610_1ar	2	0610_1ar_indiv2_gamete_zstack	0610_1ar_indiv2_gamete	ZygoticNucleus	331.786	4.2989	139625	8.97062	116.548
2022-06-13	0610_1ar	2	0610_1ar_indiv2_gamete_zstack	0610_1ar_indiv2_gamete	ZygoticNucleus	331.786	4.2989	130067	8.91072	109.3
2022-06-13	0610_1ar	2	0610_1ar_indiv2_gamete_zstack	0610_1ar_indiv2_gamete	ZygoticNucleus	331.786	4.2989	110706	8.7984	94.2179
2022-06-13	0610_1ar	2	0610_1ar_indiv2_gamete_zstack	0610_1ar_indiv2_gamete	ZygoticNucleus	331.786	4.2989	137634	7.55539	136.406
2022-06-13	0610_1ar	2	0610_1ar_indiv2_gamete_zstack	0610_1ar_indiv2_gamete	ZygoticNucleus	331.786	4.2989	140653	7.19597	146.361
2022-06-13	0610_1ar	2	0610_1ar_indiv2_gamete_zstack	0610_1ar_indiv2_gamete	ZygoticNucleus	331.786	4.2989	45544	3.96115	86.0945
2022-06-13	0610_1ar	2	0610_1ar_indiv2_gamete_zstack	0610_1ar_indiv2_gamete	ZygoticNucleus	331.786	4.2989	40883	2.08915	146.534
2022-06-15	0610_1cr	1	0610_1cr_indiv1_schizont_zstack	0610_1cr_indiv1_schizont	MultinucleateJuvenileParentTest	272	6.408	1930000	83.8506	172.509
2022-06-15	0610_1cr	1	0610_1cr_indiv1_schizont_zstack	0610_1cr_indiv1_schizont	MultinucleateJuvenileParentTest	272	6.408	2200000	83.6559	197.124
2022-06-15	0610_1cr	1	0610_1cr_indiv1_schizont_zstack	0610_1cr_indiv1_schizont	MultinucleateJuvenileParentTest	272	6.408	1090000	82.5178	99.3025
2022-06-15	0610_1cr	1	0610_1cr_indiv1_schizont_zstack	0610_1cr_indiv1_schizont	MultinucleateJuvenileParentTest	272	6.408	1070000	82.2781	97.5359
2022-06-15	0610_1cr	1	0610_1cr_indiv1_schizont_zstack	0610_1cr_indiv1_schizont	MultinucleateJuvenileParentTest	272	6.408	1070000	78.4368	101.772
2022-06-15	0610_1cr	1	0610_1cr_indiv1_schizont_zstack	0610_1cr_indiv1_schizont	MultinucleateJuvenileParentTest	272	6.408	1440000	78.1298	138.187
2022-06-15	0610_1cr	1	0610_1cr_indiv1_schizont_zstack	0610_1cr_indiv1_schizont	MultinucleateJuvenileParentTest	272	6.408	1040000	77.3211	100.451
2022-06-15	0610_1cr	1	0610_1cr_indiv1_schizont_zstack	0610_1cr_indiv1_schizont	MultinucleateJuvenileParentTest	272	6.408	1620000	74.3708	162.693
2022-06-15	0610_1cr	1	0610_1cr_indiv1_schizont_zstack	0610_1cr_indiv1_schizont	MultinucleateJuvenileParentTest	272	6.408	734335	66.5758	82.5931
2022-06-15	0610_1cr	1	0610_1cr_indiv1_schizont_zstack	0610_1cr_indiv1_schizont	MultinucleateJuvenileParentTest	272	6.408	610400	62.3151	73.3478
2022-06-15	0610_1cr	1	0610_1cr_indiv1_schizont_zstack	0610_1cr_indiv1_schizont	MultinucleateJuvenileParentTest	272	6.408	673556	61.0796	82.574
2022-06-15	0610_1cr	1	0610_1cr_indiv1_schizont_zstack	0610_1cr_indiv1_schizont	MultinucleateJuvenileParentTest	272	6.408	667615	60.5704	82.5337
2022-06-15	0610_1cr	1	0610_1cr_indiv1_schizont_zstack	0610_1cr_indiv1_schizont	MultinucleateJuvenileParentTest	272	6.408	600722	60.548	74.2916
2022-06-15	0610_1cr	1	0610_1cr_indiv1_schizont_zstack	0610_1cr_indiv1_schizont	MultinucleateJuvenileParentTest	272	6.408	914391	56.9013	120.33
2022-06-15	0610_1cr	1	0610_1cr_indiv1_schizont_zstack	0610_1cr_indiv1_schizont	MultinucleateJuvenileParentTest	272	6.408	638300	56.6168	84.4201
2022-06-15	0610_1cr	1	0610_1cr_indiv1_schizont_zstack	0610_1cr_indiv1_schizont	MultinucleateJuvenileParentTest	272	6.408	633446	56.1825	84.4257
2022-06-15	0610_1cr	1	0610_1cr_indiv1_schizont_zstack	0610_1cr_indiv1_schizont	MultinucleateJuvenileParentTest	272	6.408	612995	53.7414	85.411
2022-06-15	0610_1cr	1	0610_1cr_indiv1_schizont_zstack	0610_1cr_indiv1_schizont	MultinucleateJuvenileParentTest	272	6.408	608242	53.322	85.4153
2022-06-15	0610_1cr	1	0610_1cr_indiv1_schizont_zstack	0610_1cr_indiv1_schizont	MultinucleateJuvenileParentTest	272	6.408	321331	39.619	60.7316
2022-06-15	0610_1cr	1	0610_1cr_indiv1_schizont_zstack	0610_1cr_indiv1_schizont	MultinucleateJuvenileParentTest	272	6.408	413787	38.6605	80.1447
2022-06-13	0610_4br	1	0610_4br_indiv1_gametes_zstack	0610_4br_indiv1_gametes	ZygoticNucleus	246.537	3.7622	278964	16.8555	123.929
2022-06-13	0610_4br	1	0610_4br_indiv1_gametes_zstack	0610_4br_indiv1_gametes	ZygoticNucleus	246.537	3.7622	332110	16.3987	151.648
2022-06-13	0610_4br	1	0610_4br_indiv1_gametes_zstack	0610_4br_indiv1_gametes	ZygoticNucleus	246.537	3.7622	319272	16.2714	146.927
2022-06-13	0610_4br	1	0610_4br_indiv1_gametes_zstack	0610_4br_indiv1_gametes	ZygoticNucleus	246.537	3.7622	284415	15.942	133.591
2022-06-13	0610_4br	1	0610_4br_indiv1_gametes_zstack	0610_4br_indiv1_gametes	ZygoticNucleus	246.537	3.7622	344193	15.6125	165.081
2022-06-13	0610_4br	1	0610_4br_indiv1_gametes_zstack	0610_4br_indiv1_gametes	ZygoticNucleus	246.537	3.7622	332994	15.5226	160.634
2022-06-13	0610_4br	1	0610_4br_indiv1_gametes_zstack	0610_4br_indiv1_gametes	ZygoticNucleus	246.537	3.7622	168617	12.138	104.02
2022-06-13	0610_4br	1	0610_4br_indiv1_gametes_zstack	0610_4br_indiv1_gametes	ZygoticNucleus	246.537	3.7622	262053	10.8501	180.851
2022-06-13	0610_4br	1	0610_4br_indiv1_gametes_zstack	0610_4br_indiv1_gametes	ZygoticNucleus	246.537	3.7622	132028	8.82835	111.983
2022-06-13	0610_4br	1	0610_4br_indiv1_gametes_zstack	0610_4br_indiv1_gametes	ZygoticNucleus	246.537	3.7622	203823	8.46144	180.374
2022-06-13	0610_4br	1	0610_4br_indiv1_gametes_zstack	0610_4br_indiv1_gametes	ZygoticNucleus	246.537	3.7622	146250	7.94477	137.842
2022-06-13	0610_4br	1	0610_4br_indiv1_gametes_zstack	0610_4br_indiv1_gametes	ZygoticNucleus	246.537	3.7622	189633	7.23341	196.307
2022-06-13	0610_4br	1	0610_4br_indiv1_gametes_zstack	0610_4br_indiv1_gametes	ZygoticNucleus	246.537	3.7622	152128	7.0537	161.495
2022-06-13	0610_4br	1	0610_4br_indiv1_gametes_zstack	0610_4br_indiv1_gametes	ZygoticNucleus	246.537	3.7622	129067	6.20006	155.878
2022-06-13	0610_4br	1	0610_4br_indiv1_gametes_zstack	0610_4br_indiv1_gametes	ZygoticNucleus	246.537	3.7622	108087	5.9305	136.473
2022-06-13	0610_4br	1	0610_4br_indiv1_gametes_zstack	0610_4br_indiv1_gametes	ZygoticNucleus	246.537	3.7622	130901	5.78822	169.342
2022-06-13	0610_4br	1	0610_4br_indiv1_gametes_zstack	0610_4br_indiv1_gametes	ZygoticNucleus	246.537	3.7622	109932	5.76576	142.769
2022-06-13	0610_4br	1	0610_4br_indiv1_gametes_zstack	0610_4br_indiv1_gametes	ZygoticNucleus	246.537	3.7622	146105	5.62349	194.547
2022-06-13	0610_4br	1	0610_4br_indiv1_gametes_zstack	0610_4br_indiv1_gametes	ZygoticNucleus	246.537	3.7622	71179	5.29402	100.678
2022-06-17	0616_1cr	1	0616_1cr_indiv1_juv_zstack	0616_1cr_indiv1_juv	MultinucleateJuvenile	30.79	3.96	26100000	50.891	52.3238
2022-06-17	0616_1cr	1	0616_1cr_indiv1_juv_zstack	0616_1cr_indiv1_juv	MultinucleateJuvenile	30.79	3.96	24000000	48.1159	50.8962
2022-06-17	0616_1cr	1	0616_1cr_indiv1_juv_zstack	0616_1cr_indiv1_juv	MultinucleateJuvenile	30.79	3.96	23300000	46.9087	50.6013
2022-06-17	0616_1cr	1	0616_1cr_indiv1_juv_zstack	0616_1cr_indiv1_juv	MultinucleateJuvenile	30.79	3.96	10700000	26.0224	41.9113
2022-06-17	0616_1cr	1	0616_1cr_indiv1_juv_zstack	0616_1cr_indiv1_juv	MultinucleateJuvenile	30.79	3.96	4160000	11.4435	37.0455
2022-06-17	0616_4br	1	0616_4br_indiv1_juv_zstack	0616_4br_indiv1_juv	MultinucleateJuvenile	43.8	4.16	56319430	116.965	121.186
2022-06-17	0616_4br	1	0616_4br_indiv1_juv_zstack	0616_4br_indiv1_juv	MultinucleateJuvenile	43.8	4.16	26700000	85.8757	78.2062
2022-06-17	0616_4br	1	0616_4br_indiv1_juv_zstack	0616_4br_indiv1_juv	MultinucleateJuvenile	43.8	4.16	12800000	71.728	44.9171
2022-06-17	0616_4br	1	0616_4br_indiv1_juv_zstack	0616_4br_indiv1_juv	MultinucleateJuvenile	43.8	4.16	15200000	59.0434	64.6539
2022-06-17	0616_4br	1	0616_4br_indiv1_juv_zstack	0616_4br_indiv1_juv	MultinucleateJuvenile	43.8	4.16	7850000	48.8795	40.4422
2022-06-17	0616_4br	1	0616_4br_indiv1_juv_zstack	0616_4br_indiv1_juv	MultinucleateJuvenile	43.8	4.16	1340000	10.5109	32.0617
2022-06-17	0616_4br	2	0616_4br_indiv2_juv_zstack	0616_4br_indiv2_juv	MultinucleateJuvenile	54.79	3.8	26100000	83.9519	126.576
2022-06-17	0616_4br	2	0616_4br_indiv2_juv_zstack	0616_4br_indiv2_juv	MultinucleateJuvenile	54.79	3.8	22500000	65.4714	139.834
2022-06-17	0616_4br	2	0616_4br_indiv2_juv_zstack	0616_4br_indiv2_juv	MultinucleateJuvenile	54.79	3.8	5400000	28.3737	77.5535
2022-06-28	0623_1ar	4	0623_1ar_indiv3_juv_zstack	0623_1ar_indiv3_juv	MultinucleateJuvenile	55.4	6.48	38200000	98.6394	111.353
2022-06-28	0623_1ar	4	0623_1ar_indiv3_juv_zstack	0623_1ar_indiv3_juv	MultinucleateJuvenile	55.4	6.48	54100000	127.161	122.066
2022-06-28	0623_1ar	4	0623_1ar_indiv3_juv_zstack	0623_1ar_indiv3_juv	MultinucleateJuvenile	55.4	6.48	4260000	21.2692	57.5225
2022-06-28	0623_1ar	4	0623_1ar_indiv3_juv_zstack	0623_1ar_indiv3_juv	MultinucleateJuvenile	55.4	6.48	41200000	94.487	125.212
2022-06-28	0623_1ar	4	0623_1ar_indiv3_juv_zstack	0623_1ar_indiv3_juv	MultinucleateJuvenile	55.4	6.48	17600000	62.9204	80.2908
2022-06-28	0623_1ar	4	0623_1ar_indiv3_juv_zstack	0623_1ar_indiv3_juv	MultinucleateJuvenile	55.4	6.48	42500000	123.865	98.5863
2022-06-28	0623_1ar	4	0623_1ar_indiv3_juv_zstack	0623_1ar_indiv3_juv	MultinucleateJuvenile	55.4	6.48	15300000	52.9582	82.9853
2022-06-28	0623_1ar	4	0623_1ar_indiv3_juv_zstack	0623_1ar_indiv3_juv	MultinucleateJuvenile	55.4	6.48	28600000	74.2446	110.666
2022-06-28	0623_1ar	4	0623_1ar_indiv3_juv_zstack	0623_1ar_indiv3_juv	MultinucleateJuvenile	55.4	6.48	14800000	52.3764	81.063
2022-06-28	0623_1ar	4	0623_1ar_indiv3_juv_zstack	0623_1ar_indiv3_juv	MultinucleateJuvenile	55.4	6.48	20700000	79.6707	74.7114
2022-06-28	0623_1ar	4	0623_1ar_indiv3_juv_zstack	0623_1ar_indiv3_juv	MultinucleateJuvenile	55.4	6.48	62800000	109.654	164.352
2022-06-29	0623_1cr	3	0623_1cr_indiv3_juv_zstack	0623_1cr_indiv3_juv	MultinucleateJuvenile	30.89	5.46344	145000000	108.716	177.261
2022-06-29	0623_1cr	3	0623_1cr_indiv3_juv_zstack	0623_1cr_indiv3_juv	MultinucleateJuvenile	30.89	5.46344	123000000	95.5742	170.647
2022-06-29	0623_1cr	3	0623_1cr_indiv3_juv_zstack	0623_1cr_indiv3_juv	MultinucleateJuvenile	30.89	5.46344	122000000	93.2814	174.048
2022-06-29	0623_1cr	3	0623_1cr_indiv3_juv_zstack	0623_1cr_indiv3_juv	MultinucleateJuvenile	30.89	5.46344	25300000	88.5153	38.0906
2022-06-29	0623_1cr	3	0623_1cr_indiv3_juv_zstack	0623_1cr_indiv3_juv	MultinucleateJuvenile	30.89	5.46344	28200000	38.634	97.021
2022-06-29	0623_1cr	3	0623_1cr_indiv3_juv_zstack	0623_1cr_indiv3_juv	MultinucleateJuvenile	30.89	5.46344	2320000	10.8453	28.5264
2022-07-05	0630_1ar	1	0630_1ar_indiv1_multischiz_zstack	0630_1ar_indiv1_multischiz	MultinucleateJuvenileParentTest	172.993	6.71	3300000	90.5826	181.712
2022-07-05	0630_1ar	1	0630_1ar_indiv1_multischiz_zstack	0630_1ar_indiv1_multischiz	MultinucleateJuvenileParentTest	172.993	6.71	522933	41.7805	62.5069
2022-07-05	0630_1ar	1	0630_1ar_indiv1_multischiz_zstack	0630_1ar_indiv1_multischiz	MultinucleateJuvenileParentTest	172.993	6.71	203910	17.5891	57.8961
2022-07-05	0630_1ar	1	0630_1ar_indiv1_multischiz_zstack	0630_1ar_indiv1_multischiz	MultinucleateJuvenileParentTest	172.993	6.71	1120000	47.0542	119.297
2022-07-05	0630_1ar	1	0630_1ar_indiv1_multischiz_zstack	0630_1ar_indiv1_multischiz	MultinucleateJuvenileParentTest	172.993	6.71	96972	9.30897	52.0236
2022-07-05	0630_1ar	1	0630_1ar_indiv1_multischiz_zstack	0630_1ar_indiv1_multischiz	MultinucleateJuvenileParentTest	172.993	6.71	1950000	69.4577	140.167
2022-07-05	0630_1ar	1	0630_1ar_indiv1_multischiz_zstack	0630_1ar_indiv1_multischiz	MultinucleateJuvenileParentTest	172.993	6.71	958687	52.9372	90.4422
2022-07-05	0630_1ar	1	0630_1ar_indiv1_multischiz_zstack	0630_1ar_indiv1_multischiz	MultinucleateJuvenileParentTest	172.993	6.71	354609	25.2051	70.2613
2022-07-05	0630_1ar	1	0630_1ar_indiv1_multischiz_zstack	0630_1ar_indiv1_multischiz	MultinucleateJuvenileParentTest	172.993	6.71	1360000	98.0737	69.0504
2022-07-05	0630_1ar	1	0630_1ar_indiv1_multischiz_zstack	0630_1ar_indiv1_multischiz	MultinucleateJuvenileParentTest	172.993	6.71	3610000	133.332	135.24
2022-07-05	0630_1ar	1	0630_1ar_indiv1_multischiz_zstack	0630_1ar_indiv1_multischiz	MultinucleateJuvenileParentTest	172.993	6.71	3600000	159.806	112.461
2022-07-05	0630_1ar	1	0630_1ar_indiv1_multischiz_zstack	0630_1ar_indiv1_multischiz	MultinucleateJuvenileParentTest	172.993	6.71	2250000	95.2821	117.856
2022-07-05	0630_1ar	1	0630_1ar_indiv1_multischiz_zstack	0630_1ar_indiv1_multischiz	MultinucleateJuvenileParentTest	172.993	6.71	4020000	113.52	176.694
2022-07-05	0630_1ar	1	0630_1ar_indiv1_multischiz_zstack	0630_1ar_indiv1_multischiz	MultinucleateJuvenileParentTest	172.993	6.71	398811	30.409	65.497
2022-07-05	0630_1ar	1	0630_1ar_indiv1_multischiz_zstack	0630_1ar_indiv1_multischiz	MultinucleateJuvenileParentTest	172.993	6.71	285774	27.872	51.2048
2022-07-05	0630_1ar	1	0630_1ar_indiv1_multischiz_zstack	0630_1ar_indiv1_multischiz	MultinucleateJuvenileParentTest	172.993	6.71	3150000	125.411	125.432
2022-07-05	0630_1ar	1	0630_1ar_indiv1_multischiz_zstack	0630_1ar_indiv1_multischiz	MultinucleateJuvenileParentTest	172.993	6.71	353004	32.9709	53.4693
2022-07-05	0630_1ar	1	0630_1ar_indiv1_multischiz_zstack	0630_1ar_indiv1_multischiz	MultinucleateJuvenileParentTest	172.993	6.71	1130000	50.0956	112.445
2022-07-05	0630_1ar	1	0630_1ar_indiv1_multischiz_zstack	0630_1ar_indiv1_multischiz	MultinucleateJuvenileParentTest	172.993	6.71	208615	21.1999	49.1437
2022-07-05	0630_1ar	1	0630_1ar_indiv1_multischiz_zstack	0630_1ar_indiv1_multischiz	MultinucleateJuvenileParentTest	172.993	6.71	3999335	112.042	178.263
2022-07-05	0630_1ar	2	0630_1ar_indiv2_multischiz_zstack	0630_1ar_indiv2_multischiz	MultinucleateJuvenileParentTest	192.742	6.813	1020000	93.3304	81.8135
2022-07-05	0630_1ar	2	0630_1ar_indiv2_multischiz_zstack	0630_1ar_indiv2_multischiz	MultinucleateJuvenileParentTest	192.742	6.813	569543	70.4845	60.506
2022-07-05	0630_1ar	2	0630_1ar_indiv2_multischiz_zstack	0630_1ar_indiv2_multischiz	MultinucleateJuvenileParentTest	192.742	6.813	1480000	102.93	107.945
2022-07-05	0630_1ar	2	0630_1ar_indiv2_multischiz_zstack	0630_1ar_indiv2_multischiz	MultinucleateJuvenileParentTest	192.742	6.813	156665	22.1795	52.8916
2022-07-05	0630_1ar	2	0630_1ar_indiv2_multischiz_zstack	0630_1ar_indiv2_multischiz	MultinucleateJuvenileParentTest	192.742	6.813	298845	33.9281	65.9556
2022-07-05	0630_1ar	2	0630_1ar_indiv2_multischiz_zstack	0630_1ar_indiv2_multischiz	MultinucleateJuvenileParentTest	192.742	6.813	293011	41.2813	53.1491
2022-07-05	0630_1ar	2	0630_1ar_indiv2_multischiz_zstack	0630_1ar_indiv2_multischiz	MultinucleateJuvenileParentTest	192.742	6.813	134110	19.8582	50.5694
2022-07-05	0630_1ar	2	0630_1ar_indiv2_multischiz_zstack	0630_1ar_indiv2_multischiz	MultinucleateJuvenileParentTest	192.742	6.813	229017	31.487	54.463
2022-07-05	0630_1ar	2	0630_1ar_indiv2_multischiz_zstack	0630_1ar_indiv2_multischiz	MultinucleateJuvenileParentTest	192.742	6.813	184454	25.0848	55.0609
2022-07-05	0630_1ar	2	0630_1ar_indiv2_multischiz_zstack	0630_1ar_indiv2_multischiz	MultinucleateJuvenileParentTest	192.742	6.813	738650	56.3023	98.2378
2022-07-05	0630_1ar	2	0630_1ar_indiv2_multischiz_zstack	0630_1ar_indiv2_multischiz	MultinucleateJuvenileParentTest	192.742	6.813	327047	33.9581	72.1162
2022-07-05	0630_1ar	2	0630_1ar_indiv2_multischiz_zstack	0630_1ar_indiv2_multischiz	MultinucleateJuvenileParentTest	192.742	6.813	848311	60.3982	105.171
2022-07-05	0630_1ar	2	0630_1ar_indiv2_multischiz_zstack	0630_1ar_indiv2_multischiz	MultinucleateJuvenileParentTest	192.742	6.813	510192	49.6679	76.9172
2022-07-05	0630_1ar	2	0630_1ar_indiv2_multischiz_zstack	0630_1ar_indiv2_multischiz	MultinucleateJuvenileParentTest	192.742	6.813	136905	19.4314	52.7572
2022-07-05	0630_1ar	2	0630_1ar_indiv2_multischiz_zstack	0630_1ar_indiv2_multischiz	MultinucleateJuvenileParentTest	192.742	6.813	185084	28.4844	48.6551
2022-07-05	0630_1ar	2	0630_1ar_indiv2_multischiz_zstack	0630_1ar_indiv2_multischiz	MultinucleateJuvenileParentTest	192.742	6.813	1100000	94.2739	87.637
2022-07-05	0630_1ar	2	0630_1ar_indiv2_multischiz_zstack	0630_1ar_indiv2_multischiz	MultinucleateJuvenileParentTest	192.742	6.813	147929	21.3258	51.9414
2022-07-05	0630_1ar	2	0630_1ar_indiv2_multischiz_zstack	0630_1ar_indiv2_multischiz	MultinucleateJuvenileParentTest	192.742	6.813	304749	36.197	63.0428
2022-07-05	0630_1ar	2	0630_1ar_indiv2_multischiz_zstack	0630_1ar_indiv2_multischiz	MultinucleateJuvenileParentTest	192.742	6.813	301665	40.57	55.6783
2022-07-05	0630_1ar	2	0630_1ar_indiv2_multischiz_zstack	0630_1ar_indiv2_multischiz	MultinucleateJuvenileParentTest	192.742	6.813	578573	74.91	57.8342
2022-07-05	0630_1ar	2	0630_1ar_indiv2_multischiz_zstack	0630_1ar_indiv2_multischiz	MultinucleateJuvenileParentTest	192.742	6.813	171166	24.2536	52.8453
2022-07-05	0630_1ar	2	0630_1ar_indiv2_multischiz_zstack	0630_1ar_indiv2_multischiz	MultinucleateJuvenileParentTest	192.742	6.813	193523	25.6314	56.5361
2022-07-05	0630_1ar	2	0630_1ar_indiv2_multischiz_zstack	0630_1ar_indiv2_multischiz	MultinucleateJuvenileParentTest	192.742	6.813	586449	70.17	62.5813
2022-07-05	0630_1ar	2	0630_1ar_indiv2_multischiz_zstack	0630_1ar_indiv2_multischiz	MultinucleateJuvenileParentTest	192.742	6.813	313517	41.3113	56.8274
2022-07-05	0630_1ar	2	0630_1ar_indiv2_multischiz_zstack	0630_1ar_indiv2_multischiz	MultinucleateJuvenileParentTest	192.742	6.813	189212	25.1971	56.2294
2022-07-05	0630_1ar	2	0630_1ar_indiv2_multischiz_zstack	0630_1ar_indiv2_multischiz	MultinucleateJuvenileParentTest	192.742	6.813	312290	39.0574	59.8715
2022-07-05	0630_1ar	2	0630_1ar_indiv2_multischiz_zstack	0630_1ar_indiv2_multischiz	MultinucleateJuvenileParentTest	192.742	6.813	391813	41.9103	70.0041
2022-07-05	0630_1ar	2	0630_1ar_indiv2_multischiz_zstack	0630_1ar_indiv2_multischiz	MultinucleateJuvenileParentTest	192.742	6.813	276241	35.8451	57.7065
2022-07-05	0630_1ar	2	0630_1ar_indiv2_multischiz_zstack	0630_1ar_indiv2_multischiz	MultinucleateJuvenileParentTest	192.742	6.813	954407	78.8786	90.6025
2022-07-05	0630_1ar	2	0630_1ar_indiv2_multischiz_zstack	0630_1ar_indiv2_multischiz	MultinucleateJuvenileParentTest	192.742	6.813	127211	17.3497	54.9033
2022-07-05	0630_1ar	2	0630_1ar_indiv2_multischiz_zstack	0630_1ar_indiv2_multischiz	MultinucleateJuvenileParentTest	192.742	6.813	1760000	89.9459	146.374
2022-07-05	0630_1ar	2	0630_1ar_indiv2_multischiz_zstack	0630_1ar_indiv2_multischiz	MultinucleateJuvenileParentTest	192.742	6.813	3800000	163.261	174.231
2022-07-05	0630_1ar	2	0630_1ar_indiv2_multischiz_zstack	0630_1ar_indiv2_multischiz	MultinucleateJuvenileParentTest	192.742	6.813	332023	27.9827	88.8475
2022-07-05	0630_1ar	2	0630_1ar_indiv2_multischiz_zstack	0630_1ar_indiv2_multischiz	MultinucleateJuvenileParentTest	192.742	6.813	1660000	104.937	118.323
2022-07-05	0630_1ar	2	0630_1ar_indiv2_multischiz_zstack	0630_1ar_indiv2_multischiz	MultinucleateJuvenileParentTest	192.742	6.813	1030000	80.9827	95.6649
2022-07-05	0630_1ar	2	0630_1ar_indiv2_multischiz_zstack	0630_1ar_indiv2_multischiz	MultinucleateJuvenileParentTest	192.742	6.813	1500000	87.7519	127.922
2022-07-05	0630_1ar	2	0630_1ar_indiv2_multischiz_zstack	0630_1ar_indiv2_multischiz	MultinucleateJuvenileParentTest	192.742	6.813	690225	75.1196	68.8023
2022-07-05	0630_1ar	3	0630_1ar_indiv3_multischiz_zstack	0630_1ar_indiv3_multischiz	MultinucleateJuvenileParentTest	173.558	4.752	1370000	34.6639	197.868
2022-07-05	0630_1ar	3	0630_1ar_indiv3_multischiz_zstack	0630_1ar_indiv3_multischiz	MultinucleateJuvenileParentTest	173.558	4.752	803961	18.563	216.293
2022-07-05	0630_1ar	3	0630_1ar_indiv3_multischiz_zstack	0630_1ar_indiv3_multischiz	MultinucleateJuvenileParentTest	173.558	4.752	694840	15.3618	225.891
2022-07-05	0630_1ar	3	0630_1ar_indiv3_multischiz_zstack	0630_1ar_indiv3_multischiz	MultinucleateJuvenileParentTest	173.558	4.752	402548	11.2017	179.469
2022-07-05	0630_1ar	3	0630_1ar_indiv3_multischiz_zstack	0630_1ar_indiv3_multischiz	MultinucleateJuvenileParentTest	173.558	4.752	1040000	28.8308	180.233
2022-07-05	0630_1ar	3	0630_1ar_indiv3_multischiz_zstack	0630_1ar_indiv3_multischiz	MultinucleateJuvenileParentTest	173.558	4.752	609499	21.9789	138.491
2022-07-05	0630_1ar	3	0630_1ar_indiv3_multischiz_zstack	0630_1ar_indiv3_multischiz	MultinucleateJuvenileParentTest	173.558	4.752	634756	14.5977	217.159
2022-07-05	0630_1ar	3	0630_1ar_indiv3_multischiz_zstack	0630_1ar_indiv3_multischiz	MultinucleateJuvenileParentTest	173.558	4.752	665455	15.1271	219.695
2022-07-05	0630_1ar	3	0630_1ar_indiv3_multischiz_zstack	0630_1ar_indiv3_multischiz	MultinucleateJuvenileParentTest	173.558	4.752	175225	6.28755	139.178
2022-07-05	0630_1ar	3	0630_1ar_indiv3_multischiz_zstack	0630_1ar_indiv3_multischiz	MultinucleateJuvenileParentTest	173.558	4.752	661396	19.1373	172.598
2022-07-05	0630_1ar	3	0630_1ar_indiv3_multischiz_zstack	0630_1ar_indiv3_multischiz	MultinucleateJuvenileParentTest	173.558	4.752	784986	26.4836	148.027
2022-07-05	0630_1ar	3	0630_1ar_indiv3_multischiz_zstack	0630_1ar_indiv3_multischiz	MultinucleateJuvenileParentTest	173.558	4.752	527959	16.7851	157.084
2022-07-05	0630_1ar	3	0630_1ar_indiv3_multischiz_zstack	0630_1ar_indiv3_multischiz	MultinucleateJuvenileParentTest	173.558	4.752	758115	17.3994	217.599
2022-07-05	0630_1ar	3	0630_1ar_indiv3_multischiz_zstack	0630_1ar_indiv3_multischiz	MultinucleateJuvenileParentTest	173.558	4.752	1670000	37.6703	221.751
2022-07-05	0630_1ar	3	0630_1ar_indiv3_multischiz_zstack	0630_1ar_indiv3_multischiz	MultinucleateJuvenileParentTest	173.558	4.752	338346	9.47377	178.358
2022-07-05	0630_1ar	3	0630_1ar_indiv3_multischiz_zstack	0630_1ar_indiv3_multischiz	MultinucleateJuvenileParentTest	173.558	4.752	491471	13.0345	188.303
2022-07-05	0630_1ar	3	0630_1ar_indiv3_multischiz_zstack	0630_1ar_indiv3_multischiz	MultinucleateJuvenileParentTest	173.558	4.752	689200	15.8312	217.413
2022-07-05	0630_1ar	3	0630_1ar_indiv3_multischiz_zstack	0630_1ar_indiv3_multischiz	MultinucleateJuvenileParentTest	173.558	4.752	210765	8.97436	117.287
2022-07-05	0630_1ar	3	0630_1ar_indiv3_multischiz_zstack	0630_1ar_indiv3_multischiz	MultinucleateJuvenileParentTest	173.558	4.752	214570	8.36508	128.101
2022-07-05	0630_1ar	3	0630_1ar_indiv3_multischiz_zstack	0630_1ar_indiv3_multischiz	MultinucleateJuvenileParentTest	173.558	4.752	648471	14.5228	222.996
2022-07-05	0630_1ar	3	0630_1ar_indiv3_multischiz_zstack	0630_1ar_indiv3_multischiz	MultinucleateJuvenileParentTest	173.558	4.752	428219	12.1706	175.716
2022-07-05	0630_1ar	3	0630_1ar_indiv3_multischiz_zstack	0630_1ar_indiv3_multischiz	MultinucleateJuvenileParentTest	173.558	4.752	455648	14.4329	157.664
2022-07-05	0630_1ar	3	0630_1ar_indiv3_multischiz_zstack	0630_1ar_indiv3_multischiz	MultinucleateJuvenileParentTest	173.558	4.752	353633	14.0384	125.803
2022-07-05	0630_1ar	3	0630_1ar_indiv3_multischiz_zstack	0630_1ar_indiv3_multischiz	MultinucleateJuvenileParentTest	173.558	4.752	1070000	26.2239	202.897
2022-07-05	0630_1ar	3	0630_1ar_indiv3_multischiz_zstack	0630_1ar_indiv3_multischiz	MultinucleateJuvenileParentTest	173.558	4.752	202344	7.76579	130.125
2022-07-05	0630_1ar	3	0630_1ar_indiv3_multischiz_zstack	0630_1ar_indiv3_multischiz	MultinucleateJuvenileParentTest	173.558	4.752	788652	18.1185	217.379
2022-07-05	0630_1ar	3	0630_1ar_indiv3_multischiz_zstack	0630_1ar_indiv3_multischiz	MultinucleateJuvenileParentTest	173.558	4.752	679031	16.9549	200.009
2022-07-05	0630_1ar	3	0630_1ar_indiv3_multischiz_zstack	0630_1ar_indiv3_multischiz	MultinucleateJuvenileParentTest	173.558	4.752	164885	7.56603	108.835
2022-07-05	0630_1ar	4	0630_1ar_indiv4_zerfall_zstack	0630_1ar_indiv4_zerfall	GameticNucleus	182.793	2.378	224265	13.1851	94.7465
2022-07-05	0630_1ar	4	0630_1ar_indiv4_zerfall_zstack	0630_1ar_indiv4_zerfall	GameticNucleus	182.793	2.378	148065	9.33594	88.3443
2022-07-05	0630_1ar	4	0630_1ar_indiv4_zerfall_zstack	0630_1ar_indiv4_zerfall	GameticNucleus	182.793	2.378	166353	9.30809	99.553
2022-07-05	0630_1ar	4	0630_1ar_indiv4_zerfall_zstack	0630_1ar_indiv4_zerfall	GameticNucleus	182.793	2.378	142878	9.07413	87.709
2022-07-05	0630_1ar	4	0630_1ar_indiv4_zerfall_zstack	0630_1ar_indiv4_zerfall	GameticNucleus	182.793	2.378	148039	9.04071	91.2132
2022-07-05	0630_1ar	4	0630_1ar_indiv4_zerfall_zstack	0630_1ar_indiv4_zerfall	GameticNucleus	182.793	2.378	151404	8.92373	94.5094
2022-07-05	0630_1ar	4	0630_1ar_indiv4_zerfall_zstack	0630_1ar_indiv4_zerfall	GameticNucleus	182.793	2.378	153308	8.3667	102.069
2022-07-05	0630_1ar	4	0630_1ar_indiv4_zerfall_zstack	0630_1ar_indiv4_zerfall	GameticNucleus	182.793	2.378	108898	8.29985	73.0859
2022-07-05	0630_1ar	4	0630_1ar_indiv4_zerfall_zstack	0630_1ar_indiv4_zerfall	GameticNucleus	182.793	2.378	197597	8.18287	134.511
2022-07-05	0630_1ar	4	0630_1ar_indiv4_zerfall_zstack	0630_1ar_indiv4_zerfall	GameticNucleus	182.793	2.378	130533	8.04361	90.3968
2022-07-05	0630_1ar	4	0630_1ar_indiv4_zerfall_zstack	0630_1ar_indiv4_zerfall	GameticNucleus	182.793	2.378	113838	7.95449	79.7185
2022-07-05	0630_1ar	4	0630_1ar_indiv4_zerfall_zstack	0630_1ar_indiv4_zerfall	GameticNucleus	182.793	2.378	214024	7.86536	151.575
2022-07-05	0630_1ar	4	0630_1ar_indiv4_zerfall_zstack	0630_1ar_indiv4_zerfall	GameticNucleus	182.793	2.378	171633	7.79852	122.595
2022-07-05	0630_1ar	4	0630_1ar_indiv4_zerfall_zstack	0630_1ar_indiv4_zerfall	GameticNucleus	182.793	2.378	102553	7.6147	75.0205
2022-07-05	0630_1ar	4	0630_1ar_indiv4_zerfall_zstack	0630_1ar_indiv4_zerfall	GameticNucleus	182.793	2.378	160427	7.52	118.835
2022-07-05	0630_1ar	4	0630_1ar_indiv4_zerfall_zstack	0630_1ar_indiv4_zerfall	GameticNucleus	182.793	2.378	155569	7.41973	116.794
2022-07-05	0630_1ar	4	0630_1ar_indiv4_zerfall_zstack	0630_1ar_indiv4_zerfall	GameticNucleus	182.793	2.378	174946	7.36403	132.334
2022-07-05	0630_1ar	4	0630_1ar_indiv4_zerfall_zstack	0630_1ar_indiv4_zerfall	GameticNucleus	182.793	2.378	156474	7.32504	118.992
2022-07-05	0630_1ar	4	0630_1ar_indiv4_zerfall_zstack	0630_1ar_indiv4_zerfall	GameticNucleus	182.793	2.378	162513	7.28604	124.245
2022-07-05	0630_1ar	4	0630_1ar_indiv4_zerfall_zstack	0630_1ar_indiv4_zerfall	GameticNucleus	182.793	2.378	103660	7.2749	79.3721
2022-07-05	0630_1ar	4	0630_1ar_indiv4_zerfall_zstack	0630_1ar_indiv4_zerfall	GameticNucleus	182.793	2.378	199751	7.22477	154.01
2022-07-05	0630_1ar	4	0630_1ar_indiv4_zerfall_zstack	0630_1ar_indiv4_zerfall	GameticNucleus	182.793	2.378	159648	7.22477	123.09
2022-07-05	0630_1ar	4	0630_1ar_indiv4_zerfall_zstack	0630_1ar_indiv4_zerfall	GameticNucleus	182.793	2.378	191545	7.18021	148.6
2022-07-05	0630_1ar	4	0630_1ar_indiv4_zerfall_zstack	0630_1ar_indiv4_zerfall	GameticNucleus	182.793	2.378	176629	6.99081	140.74
2022-07-05	0630_1ar	4	0630_1ar_indiv4_zerfall_zstack	0630_1ar_indiv4_zerfall	GameticNucleus	182.793	2.378	157097	6.93511	126.182
2022-07-05	0630_1ar	4	0630_1ar_indiv4_zerfall_zstack	0630_1ar_indiv4_zerfall	GameticNucleus	182.793	2.378	103298	6.768	85.0189
2022-07-05	0630_1ar	4	0630_1ar_indiv4_zerfall_zstack	0630_1ar_indiv4_zerfall	GameticNucleus	182.793	2.378	131499	6.66773	109.857
2022-07-05	0630_1ar	4	0630_1ar_indiv4_zerfall_zstack	0630_1ar_indiv4_zerfall	GameticNucleus	182.793	2.378	151139	6.57304	128.084
2022-07-05	0630_1ar	4	0630_1ar_indiv4_zerfall_zstack	0630_1ar_indiv4_zerfall	GameticNucleus	182.793	2.378	146319	6.56747	124.104
2022-07-05	0630_1ar	4	0630_1ar_indiv4_zerfall_zstack	0630_1ar_indiv4_zerfall	GameticNucleus	182.793	2.378	167667	6.50619	143.551
2022-07-05	0630_1ar	4	0630_1ar_indiv4_zerfall_zstack	0630_1ar_indiv4_zerfall	GameticNucleus	182.793	2.378	134979	6.32237	118.924
2022-07-05	0630_1ar	4	0630_1ar_indiv4_zerfall_zstack	0630_1ar_indiv4_zerfall	GameticNucleus	182.793	2.378	147616	6.27781	130.981
2022-07-05	0630_1ar	4	0630_1ar_indiv4_zerfall_zstack	0630_1ar_indiv4_zerfall	GameticNucleus	182.793	2.378	165562	6.23324	147.955
2022-07-05	0630_1ar	4	0630_1ar_indiv4_zerfall_zstack	0630_1ar_indiv4_zerfall	GameticNucleus	182.793	2.378	120069	6.1107	109.452
2022-07-05	0630_1ar	4	0630_1ar_indiv4_zerfall_zstack	0630_1ar_indiv4_zerfall	GameticNucleus	182.793	2.378	119499	5.91016	112.629
2022-07-05	0630_1ar	4	0630_1ar_indiv4_zerfall_zstack	0630_1ar_indiv4_zerfall	GameticNucleus	182.793	2.378	135694	5.78761	130.601
2022-07-05	0630_1ar	4	0630_1ar_indiv4_zerfall_zstack	0630_1ar_indiv4_zerfall	GameticNucleus	182.793	2.378	113818	5.60936	113.027
2022-07-05	0630_1ar	4	0630_1ar_indiv4_zerfall_zstack	0630_1ar_indiv4_zerfall	GameticNucleus	182.793	2.378	100102	5.60379	99.505
2022-07-05	0630_1ar	4	0630_1ar_indiv4_zerfall_zstack	0630_1ar_indiv4_zerfall	GameticNucleus	182.793	2.378	93770	5.3587	97.474
2022-07-05	0630_1ar	4	0630_1ar_indiv4_zerfall_zstack	0630_1ar_indiv4_zerfall	GameticNucleus	182.793	2.378	78823	4.79052	91.6547
2022-07-05	0630_1ar	4	0630_1ar_indiv4_zerfall_zstack	0630_1ar_indiv4_zerfall	GameticNucleus	182.793	2.378	102016	4.73481	120.019
2022-07-05	0630_1ar	4	0630_1ar_indiv4_zerfall_zstack	0630_1ar_indiv4_zerfall	GameticNucleus	182.793	2.378	117306	4.22791	154.553
2022-07-05	0630_1ar	4	0630_1ar_indiv4_zerfall_zstack	0630_1ar_indiv4_zerfall	GameticNucleus	182.793	2.378	63683	2.88545	122.94
2022-07-05	0630_1ar	4	0630_1ar_indiv4_zerfall_zstack	0630_1ar_indiv4_zerfall	GameticNucleus	182.793	2.378	30637	2.49553	68.3862
2022-07-05	0630_1ar	4	0630_1ar_indiv4_zerfall_zstack	0630_1ar_indiv4_zerfall	GameticNucleus	182.793	2.378	37437	2.1056	99.0397
2022-07-06	0630_1cr	1	0630_1cr_indiv1_zerfall_zstack	0630_1cr_indiv1_zerfall	GameticNucleus	200.751	2.40462	181623	8.81285	124.999
2022-07-06	0630_1cr	1	0630_1cr_indiv1_zerfall_zstack	0630_1cr_indiv1_zerfall	GameticNucleus	200.751	2.40462	191411	8.75826	132.556
2022-07-06	0630_1cr	1	0630_1cr_indiv1_zerfall_zstack	0630_1cr_indiv1_zerfall	GameticNucleus	200.751	2.40462	186856	8.52778	132.899
2022-07-06	0630_1cr	1	0630_1cr_indiv1_zerfall_zstack	0630_1cr_indiv1_zerfall	GameticNucleus	200.751	2.40462	177692	8.44287	127.652
2022-07-06	0630_1cr	1	0630_1cr_indiv1_zerfall_zstack	0630_1cr_indiv1_zerfall	GameticNucleus	200.751	2.40462	160213	8.44287	115.096
2022-07-06	0630_1cr	1	0630_1cr_indiv1_zerfall_zstack	0630_1cr_indiv1_zerfall	GameticNucleus	200.751	2.40462	143066	8.36402	103.746
2022-07-06	0630_1cr	1	0630_1cr_indiv1_zerfall_zstack	0630_1cr_indiv1_zerfall	GameticNucleus	200.751	2.40462	165338	8.33976	120.246
2022-07-06	0630_1cr	1	0630_1cr_indiv1_zerfall_zstack	0630_1cr_indiv1_zerfall	GameticNucleus	200.751	2.40462	149243	8.28517	109.255
2022-07-06	0630_1cr	1	0630_1cr_indiv1_zerfall_zstack	0630_1cr_indiv1_zerfall	GameticNucleus	200.751	2.40462	171109	8.27304	125.446
2022-07-06	0630_1cr	1	0630_1cr_indiv1_zerfall_zstack	0630_1cr_indiv1_zerfall	GameticNucleus	200.751	2.40462	146690	7.7211	115.232
2022-07-06	0630_1cr	1	0630_1cr_indiv1_zerfall_zstack	0630_1cr_indiv1_zerfall	GameticNucleus	200.751	2.40462	130688	7.66651	103.392
2022-07-06	0630_1cr	1	0630_1cr_indiv1_zerfall_zstack	0630_1cr_indiv1_zerfall	GameticNucleus	200.751	2.40462	137282	7.64225	108.954
2022-07-06	0630_1cr	1	0630_1cr_indiv1_zerfall_zstack	0630_1cr_indiv1_zerfall	GameticNucleus	200.751	2.40462	173546	7.61193	138.284
2022-07-06	0630_1cr	1	0630_1cr_indiv1_zerfall_zstack	0630_1cr_indiv1_zerfall	GameticNucleus	200.751	2.40462	136781	7.5634	109.688
2022-07-06	0630_1cr	1	0630_1cr_indiv1_zerfall_zstack	0630_1cr_indiv1_zerfall	GameticNucleus	200.751	2.40462	174696	7.51488	140.998
2022-07-06	0630_1cr	1	0630_1cr_indiv1_zerfall_zstack	0630_1cr_indiv1_zerfall	GameticNucleus	200.751	2.40462	160041	7.30866	132.814
2022-07-06	0630_1cr	1	0630_1cr_indiv1_zerfall_zstack	0630_1cr_indiv1_zerfall	GameticNucleus	200.751	2.40462	111229	7.3026	92.3829
2022-07-06	0630_1cr	1	0630_1cr_indiv1_zerfall_zstack	0630_1cr_indiv1_zerfall	GameticNucleus	200.751	2.40462	142442	7.2844	118.603
2022-07-06	0630_1cr	1	0630_1cr_indiv1_zerfall_zstack	0630_1cr_indiv1_zerfall	GameticNucleus	200.751	2.40462	159485	7.18129	134.7
2022-07-06	0630_1cr	1	0630_1cr_indiv1_zerfall_zstack	0630_1cr_indiv1_zerfall	GameticNucleus	200.751	2.40462	150915	7.15097	128.003
2022-07-06	0630_1cr	1	0630_1cr_indiv1_zerfall_zstack	0630_1cr_indiv1_zerfall	GameticNucleus	200.751	2.40462	162107	7.13883	137.729
2022-07-06	0630_1cr	1	0630_1cr_indiv1_zerfall_zstack	0630_1cr_indiv1_zerfall	GameticNucleus	200.751	2.40462	149452	7.1267	127.193
2022-07-06	0630_1cr	1	0630_1cr_indiv1_zerfall_zstack	0630_1cr_indiv1_zerfall	GameticNucleus	200.751	2.40462	167521	7.08425	143.426
2022-07-06	0630_1cr	1	0630_1cr_indiv1_zerfall_zstack	0630_1cr_indiv1_zerfall	GameticNucleus	200.751	2.40462	95232	6.99327	82.595
2022-07-06	0630_1cr	1	0630_1cr_indiv1_zerfall_zstack	0630_1cr_indiv1_zerfall	GameticNucleus	200.751	2.40462	126599	6.79311	113.035
2022-07-06	0630_1cr	1	0630_1cr_indiv1_zerfall_zstack	0630_1cr_indiv1_zerfall	GameticNucleus	200.751	2.40462	152656	6.75672	137.034
2022-07-06	0630_1cr	1	0630_1cr_indiv1_zerfall_zstack	0630_1cr_indiv1_zerfall	GameticNucleus	200.751	2.40462	145121	6.74459	130.504
2022-07-06	0630_1cr	1	0630_1cr_indiv1_zerfall_zstack	0630_1cr_indiv1_zerfall	GameticNucleus	200.751	2.40462	121084	6.7082	109.479
2022-07-06	0630_1cr	1	0630_1cr_indiv1_zerfall_zstack	0630_1cr_indiv1_zerfall	GameticNucleus	200.751	2.40462	132499	6.68394	120.235
2022-07-06	0630_1cr	1	0630_1cr_indiv1_zerfall_zstack	0630_1cr_indiv1_zerfall	GameticNucleus	200.751	2.40462	93635	6.64148	85.5114
2022-07-06	0630_1cr	1	0630_1cr_indiv1_zerfall_zstack	0630_1cr_indiv1_zerfall	GameticNucleus	200.751	2.40462	149686	6.59296	137.706
2022-07-06	0630_1cr	1	0630_1cr_indiv1_zerfall_zstack	0630_1cr_indiv1_zerfall	GameticNucleus	200.751	2.40462	149322	6.48985	139.553
2022-07-06	0630_1cr	1	0630_1cr_indiv1_zerfall_zstack	0630_1cr_indiv1_zerfall	GameticNucleus	200.751	2.40462	145165	6.48378	135.795
2022-07-06	0630_1cr	1	0630_1cr_indiv1_zerfall_zstack	0630_1cr_indiv1_zerfall	GameticNucleus	200.751	2.40462	118057	6.46559	110.748
2022-07-06	0630_1cr	1	0630_1cr_indiv1_zerfall_zstack	0630_1cr_indiv1_zerfall	GameticNucleus	200.751	2.40462	127120	6.45346	119.474
2022-07-06	0630_1cr	1	0630_1cr_indiv1_zerfall_zstack	0630_1cr_indiv1_zerfall	GameticNucleus	200.751	2.40462	124441	6.33822	119.082
2022-07-06	0630_1cr	1	0630_1cr_indiv1_zerfall_zstack	0630_1cr_indiv1_zerfall	GameticNucleus	200.751	2.40462	98513	6.12593	97.5376
2022-07-06	0630_1cr	1	0630_1cr_indiv1_zerfall_zstack	0630_1cr_indiv1_zerfall	GameticNucleus	200.751	2.40462	139303	6.09561	138.61
2022-07-06	0630_1cr	1	0630_1cr_indiv1_zerfall_zstack	0630_1cr_indiv1_zerfall	GameticNucleus	200.751	2.40462	113370	6.08954	112.918
2022-07-06	0630_1cr	1	0630_1cr_indiv1_zerfall_zstack	0630_1cr_indiv1_zerfall	GameticNucleus	200.751	2.40462	132685	6.06528	132.685
2022-07-06	0630_1cr	1	0630_1cr_indiv1_zerfall_zstack	0630_1cr_indiv1_zerfall	GameticNucleus	200.751	2.40462	102173	6.04708	102.48
2022-07-06	0630_1cr	1	0630_1cr_indiv1_zerfall_zstack	0630_1cr_indiv1_zerfall	GameticNucleus	200.751	2.40462	131490	6.02889	132.284
2022-07-06	0630_1cr	1	0630_1cr_indiv1_zerfall_zstack	0630_1cr_indiv1_zerfall	GameticNucleus	200.751	2.40462	89090	5.74989	93.9768
2022-07-06	0630_1cr	1	0630_1cr_indiv1_zerfall_zstack	0630_1cr_indiv1_zerfall	GameticNucleus	200.751	2.40462	89556	5.73775	94.6681
2022-07-06	0630_1cr	1	0630_1cr_indiv1_zerfall_zstack	0630_1cr_indiv1_zerfall	GameticNucleus	200.751	2.40462	83722	5.61038	90.5103
2022-07-06	0630_1cr	1	0630_1cr_indiv1_zerfall_zstack	0630_1cr_indiv1_zerfall	GameticNucleus	200.751	2.40462	90317	5.43449	100.8
2022-07-06	0630_1cr	1	0630_1cr_indiv1_zerfall_zstack	0630_1cr_indiv1_zerfall	GameticNucleus	200.751	2.40462	109764	5.41023	123.054
2022-07-06	0630_1cr	1	0630_1cr_indiv1_zerfall_zstack	0630_1cr_indiv1_zerfall	GameticNucleus	200.751	2.40462	69087	5.33745	78.508
2022-07-06	0630_1cr	1	0630_1cr_indiv1_zerfall_zstack	0630_1cr_indiv1_zerfall	GameticNucleus	200.751	2.40462	95717	5.30712	109.391
2022-07-06	0630_1cr	1	0630_1cr_indiv1_zerfall_zstack	0630_1cr_indiv1_zerfall	GameticNucleus	200.751	2.40462	94070	5.30105	107.632
2022-07-06	0630_1cr	1	0630_1cr_indiv1_zerfall_zstack	0630_1cr_indiv1_zerfall	GameticNucleus	200.751	2.40462	82868	5.22221	96.2462
2022-07-06	0630_1cr	1	0630_1cr_indiv1_zerfall_zstack	0630_1cr_indiv1_zerfall	GameticNucleus	200.751	2.40462	75714	5.17975	88.6581
2022-07-06	0630_1cr	1	0630_1cr_indiv1_zerfall_zstack	0630_1cr_indiv1_zerfall	GameticNucleus	200.751	2.40462	79548	5.07664	95.0394
2022-07-06	0630_1cr	1	0630_1cr_indiv1_zerfall_zstack	0630_1cr_indiv1_zerfall	GameticNucleus	200.751	2.40462	83618	5.05238	100.382
2022-07-06	0630_1cr	1	0630_1cr_indiv1_zerfall_zstack	0630_1cr_indiv1_zerfall	GameticNucleus	200.751	2.40462	84182	4.98566	102.411
2022-07-06	0630_1cr	1	0630_1cr_indiv1_zerfall_zstack	0630_1cr_indiv1_zerfall	GameticNucleus	200.751	2.40462	103031	4.88862	127.83
2022-07-06	0630_1cr	1	0630_1cr_indiv1_zerfall_zstack	0630_1cr_indiv1_zerfall	GameticNucleus	200.751	2.40462	84180	4.8219	105.887
2022-07-06	0630_1cr	1	0630_1cr_indiv1_zerfall_zstack	0630_1cr_indiv1_zerfall	GameticNucleus	200.751	2.40462	97929	4.8037	123.648
2022-07-06	0630_1cr	1	0630_1cr_indiv1_zerfall_zstack	0630_1cr_indiv1_zerfall	GameticNucleus	200.751	2.40462	109356	4.75518	139.485
2022-07-06	0630_1cr	1	0630_1cr_indiv1_zerfall_zstack	0630_1cr_indiv1_zerfall	GameticNucleus	200.751	2.40462	68652	4.74305	87.7903
2022-07-06	0630_1cr	1	0630_1cr_indiv1_zerfall_zstack	0630_1cr_indiv1_zerfall	GameticNucleus	200.751	2.40462	92751	4.71879	119.217
2022-07-06	0630_1cr	1	0630_1cr_indiv1_zerfall_zstack	0630_1cr_indiv1_zerfall	GameticNucleus	200.751	2.40462	101801	4.63387	133.247
2022-07-06	0630_1cr	1	0630_1cr_indiv1_zerfall_zstack	0630_1cr_indiv1_zerfall	GameticNucleus	200.751	2.40462	104419	4.54896	139.225
2022-07-06	0630_1cr	1	0630_1cr_indiv1_zerfall_zstack	0630_1cr_indiv1_zerfall	GameticNucleus	200.751	2.40462	80382	4.53076	107.606
2022-07-06	0630_1cr	1	0630_1cr_indiv1_zerfall_zstack	0630_1cr_indiv1_zerfall	GameticNucleus	200.751	2.40462	70726	4.28209	100.178
2022-07-06	0630_1cr	1	0630_1cr_indiv1_zerfall_zstack	0630_1cr_indiv1_zerfall	GameticNucleus	200.751	2.40462	55739	4.23963	79.7411
2022-07-06	0630_1cr	1	0630_1cr_indiv1_zerfall_zstack	0630_1cr_indiv1_zerfall	GameticNucleus	200.751	2.40462	82080	4.18504	118.957
2022-07-06	0630_1cr	1	0630_1cr_indiv1_zerfall_zstack	0630_1cr_indiv1_zerfall	GameticNucleus	200.751	2.40462	56155	3.99702	85.2124
2022-07-06	0630_1cr	1	0630_1cr_indiv1_zerfall_zstack	0630_1cr_indiv1_zerfall	GameticNucleus	200.751	2.40462	55401	3.98489	84.3242
2022-07-06	0630_1cr	1	0630_1cr_indiv1_zerfall_zstack	0630_1cr_indiv1_zerfall	GameticNucleus	200.751	2.40462	55371	3.92424	85.5811
2022-07-06	0630_1cr	1	0630_1cr_indiv1_zerfall_zstack	0630_1cr_indiv1_zerfall	GameticNucleus	200.751	2.40462	50425	3.83326	79.7864
2022-07-06	0630_1cr	1	0630_1cr_indiv1_zerfall_zstack	0630_1cr_indiv1_zerfall	GameticNucleus	200.751	2.40462	61582	3.3541	111.36
2022-07-06	0630_1cr	1	0630_1cr_indiv1_zerfall_zstack	0630_1cr_indiv1_zerfall	GameticNucleus	200.751	2.40462	70822	3.32377	129.237
2022-07-06	0630_1cr	1	0630_1cr_indiv1_zerfall_zstack	0630_1cr_indiv1_zerfall	GameticNucleus	200.751	2.40462	55557	2.8992	116.228
2022-07-06	0630_1cr	1	0630_1cr_indiv1_zerfall_zstack	0630_1cr_indiv1_zerfall	GameticNucleus	200.751	2.40462	45325	2.79609	98.3189
2022-07-06	0630_1cr	1	0630_1cr_indiv1_zerfall_zstack	0630_1cr_indiv1_zerfall	GameticNucleus	200.751	2.40462	47835	2.67479	108.469
2022-07-06	0630_1cr	1	0630_1cr_indiv1_zerfall_zstack	0630_1cr_indiv1_zerfall	GameticNucleus	200.751	2.40462	30396	2.65659	69.3973
2022-07-06	0630_1cr	1	0630_1cr_indiv1_zerfall_zstack	0630_1cr_indiv1_zerfall	GameticNucleus	200.751	2.40462	39656	2.64446	90.9541
2022-07-07	0630_1cr	1	0630_1cr_indiv1_zerfall_zstack	0630_1cr_indiv1_zerfall	GameticNucleus	200.751	2.40462	146466	7.15097	124.229
2022-07-08	0630_1cr	1	0630_1cr_indiv1_zerfall_zstack	0630_1cr_indiv1_zerfall	GameticNucleus	200.751	2.40462	159407	8.86137	109.108
2022-07-09	0630_1cr	1	0630_1cr_indiv1_zerfall_zstack	0630_1cr_indiv1_zerfall	GameticNucleus	200.751	2.40462	134452	6.53837	124.724
2022-07-10	0630_1cr	1	0630_1cr_indiv1_zerfall_zstack	0630_1cr_indiv1_zerfall	GameticNucleus	200.751	2.40462	136081	6.132	134.6
2022-07-11	0630_1cr	1	0630_1cr_indiv1_zerfall_zstack	0630_1cr_indiv1_zerfall	GameticNucleus	200.751	2.40462	161385	7.96978	122.82
2022-07-12	0630_1cr	1	0630_1cr_indiv1_zerfall_zstack	0630_1cr_indiv1_zerfall	GameticNucleus	200.751	2.40462	179185	7.63012	142.436
2022-07-13	0630_1cr	1	0630_1cr_indiv1_zerfall_zstack	0630_1cr_indiv1_zerfall	GameticNucleus	200.751	2.40462	181759	8.74007	126.134
2022-07-14	0630_1cr	1	0630_1cr_indiv1_zerfall_zstack	0630_1cr_indiv1_zerfall	GameticNucleus	200.751	2.40462	151347	7.63012	120.308
2022-07-15	0630_1cr	1	0630_1cr_indiv1_zerfall_zstack	0630_1cr_indiv1_zerfall	GameticNucleus	200.751	2.40462	180272	8.24272	132.65
2022-07-16	0630_1cr	1	0630_1cr_indiv1_zerfall_zstack	0630_1cr_indiv1_zerfall	GameticNucleus	200.751	2.40462	66043	3.74228	107.039
2022-07-17	0630_1cr	1	0630_1cr_indiv1_zerfall_zstack	0630_1cr_indiv1_zerfall	GameticNucleus	200.751	2.40462	137415	5.71956	145.721
2022-07-18	0630_1cr	1	0630_1cr_indiv1_zerfall_zstack	0630_1cr_indiv1_zerfall	GameticNucleus	200.751	2.40462	30581	1.88024	98.6484
2022-07-19	0630_1cr	1	0630_1cr_indiv1_zerfall_zstack	0630_1cr_indiv1_zerfall	GameticNucleus	200.751	2.40462	147702	7.46636	119.985
2022-07-20	0630_1cr	1	0630_1cr_indiv1_zerfall_zstack	0630_1cr_indiv1_zerfall	GameticNucleus	200.751	2.40462	31665	2.08646	92.0494
2022-07-21	0630_1cr	1	0630_1cr_indiv1_zerfall_zstack	0630_1cr_indiv1_zerfall	GameticNucleus	200.751	2.40462	154352	7.10851	131.7
2022-07-22	0630_1cr	1	0630_1cr_indiv1_zerfall_zstack	0630_1cr_indiv1_zerfall	GameticNucleus	200.751	2.40462	90043	4.13652	132.028
2022-07-23	0630_1cr	1	0630_1cr_indiv1_zerfall_zstack	0630_1cr_indiv1_zerfall	GameticNucleus	200.751	2.40462	167252	8.58237	118.199
2022-07-24	0630_1cr	1	0630_1cr_indiv1_zerfall_zstack	0630_1cr_indiv1_zerfall	GameticNucleus	200.751	2.40462	152076	7.04179	130.987
2022-07-25	0630_1cr	1	0630_1cr_indiv1_zerfall_zstack	0630_1cr_indiv1_zerfall	GameticNucleus	200.751	2.40462	162292	8.46107	116.338
2022-07-26	0630_1cr	1	0630_1cr_indiv1_zerfall_zstack	0630_1cr_indiv1_zerfall	GameticNucleus	200.751	2.40462	174137	7.92126	133.336
2022-07-27	0630_1cr	1	0630_1cr_indiv1_zerfall_zstack	0630_1cr_indiv1_zerfall	GameticNucleus	200.751	2.40462	147512	6.22904	143.634
2022-07-28	0630_1cr	1	0630_1cr_indiv1_zerfall_zstack	0630_1cr_indiv1_zerfall	GameticNucleus	200.751	2.40462	105941	4.71272	136.346
2022-07-29	0630_1cr	1	0630_1cr_indiv1_zerfall_zstack	0630_1cr_indiv1_zerfall	GameticNucleus	200.751	2.40462	156035	6.75066	140.193
2022-07-30	0630_1cr	1	0630_1cr_indiv1_zerfall_zstack	0630_1cr_indiv1_zerfall	GameticNucleus	200.751	2.40462	139648	6.20478	136.508
2022-07-31	0630_1cr	1	0630_1cr_indiv1_zerfall_zstack	0630_1cr_indiv1_zerfall	GameticNucleus	200.751	2.40462	123296	5.30105	141.071
2022-08-01	0630_1cr	1	0630_1cr_indiv1_zerfall_zstack	0630_1cr_indiv1_zerfall	GameticNucleus	200.751	2.40462	28861	1.77106	98.839
2022-08-02	0630_1cr	1	0630_1cr_indiv1_zerfall_zstack	0630_1cr_indiv1_zerfall	GameticNucleus	200.751	2.40462	147118	6.39887	139.448
2022-08-03	0630_1cr	1	0630_1cr_indiv1_zerfall_zstack	0630_1cr_indiv1_zerfall	GameticNucleus	200.751	2.40462	117930	5.79234	123.487
2022-08-04	0630_1cr	1	0630_1cr_indiv1_zerfall_zstack	0630_1cr_indiv1_zerfall	GameticNucleus	200.751	2.40462	37582	2.25628	101.027
2022-08-05	0630_1cr	1	0630_1cr_indiv1_zerfall_zstack	0630_1cr_indiv1_zerfall	GameticNucleus	200.751	2.40462	79807	3.88178	124.698
2022-08-06	0630_1cr	1	0630_1cr_indiv1_zerfall_zstack	0630_1cr_indiv1_zerfall	GameticNucleus	200.751	2.40462	116234	6.5687	107.326
2022-08-07	0630_1cr	1	0630_1cr_indiv1_zerfall_zstack	0630_1cr_indiv1_zerfall	GameticNucleus	200.751	2.40462	46521	2.72331	103.61
2022-08-08	0630_1cr	1	0630_1cr_indiv1_zerfall_zstack	0630_1cr_indiv1_zerfall	GameticNucleus	200.751	2.40462	34972	2.28055	93.0106
2022-08-09	0630_1cr	1	0630_1cr_indiv1_zerfall_zstack	0630_1cr_indiv1_zerfall	GameticNucleus	200.751	2.40462	124292	5.96824	126.313
2022-08-10	0630_1cr	1	0630_1cr_indiv1_zerfall_zstack	0630_1cr_indiv1_zerfall	GameticNucleus	200.751	2.40462	121379	6.33215	116.263
2022-08-11	0630_1cr	1	0630_1cr_indiv1_zerfall_zstack	0630_1cr_indiv1_zerfall	GameticNucleus	200.751	2.40462	130475	6.15019	128.674
2022-08-12	0630_1cr	1	0630_1cr_indiv1_zerfall_zstack	0630_1cr_indiv1_zerfall	GameticNucleus	200.751	2.40462	41389	2.08646	120.317
2022-08-13	0630_1cr	1	0630_1cr_indiv1_zerfall_zstack	0630_1cr_indiv1_zerfall	GameticNucleus	200.751	2.40462	159714	8.34583	116.071
2022-08-14	0630_1cr	1	0630_1cr_indiv1_zerfall_zstack	0630_1cr_indiv1_zerfall	GameticNucleus	200.751	2.40462	180071	8.04256	135.8
2022-08-15	0630_1cr	1	0630_1cr_indiv1_zerfall_zstack	0630_1cr_indiv1_zerfall	GameticNucleus	200.751	2.40462	83615	3.98489	127.268
2022-08-16	0630_1cr	1	0630_1cr_indiv1_zerfall_zstack	0630_1cr_indiv1_zerfall	GameticNucleus	200.751	2.40462	68172	3.46934	119.182
2022-08-17	0630_1cr	1	0630_1cr_indiv1_zerfall_zstack	0630_1cr_indiv1_zerfall	GameticNucleus	200.751	2.40462	158464	7.19949	133.5
2022-08-18	0630_1cr	1	0630_1cr_indiv1_zerfall_zstack	0630_1cr_indiv1_zerfall	GameticNucleus	200.751	2.40462	123276	6.27756	119.107
2022-08-19	0630_1cr	1	0630_1cr_indiv1_zerfall_zstack	0630_1cr_indiv1_zerfall	GameticNucleus	200.751	2.40462	73263	3.65736	121.498
2022-08-20	0630_1cr	1	0630_1cr_indiv1_zerfall_zstack	0630_1cr_indiv1_zerfall	GameticNucleus	200.751	2.40462	64641	3.52393	111.258
2022-08-21	0630_1cr	1	0630_1cr_indiv1_zerfall_zstack	0630_1cr_indiv1_zerfall	GameticNucleus	200.751	2.40462	143622	6.47772	134.478
2022-08-22	0630_1cr	1	0630_1cr_indiv1_zerfall_zstack	0630_1cr_indiv1_zerfall	GameticNucleus	200.751	2.40462	158107	8.30337	115.491
2022-08-23	0630_1cr	1	0630_1cr_indiv1_zerfall_zstack	0630_1cr_indiv1_zerfall	GameticNucleus	200.751	2.40462	116461	6.48985	108.842
2022-08-24	0630_1cr	1	0630_1cr_indiv1_zerfall_zstack	0630_1cr_indiv1_zerfall	GameticNucleus	200.751	2.40462	143156	6.47772	134.041
2022-08-25	0630_1cr	1	0630_1cr_indiv1_zerfall_zstack	0630_1cr_indiv1_zerfall	GameticNucleus	200.751	2.40462	39515	2.31087	103.714
2022-08-26	0630_1cr	1	0630_1cr_indiv1_zerfall_zstack	0630_1cr_indiv1_zerfall	GameticNucleus	200.751	2.40462	142579	7.73323	111.827
2022-08-27	0630_1cr	1	0630_1cr_indiv1_zerfall_zstack	0630_1cr_indiv1_zerfall	GameticNucleus	200.751	2.40462	126599	6.79311	113.035
2022-08-28	0630_1cr	1	0630_1cr_indiv1_zerfall_zstack	0630_1cr_indiv1_zerfall	GameticNucleus	200.751	2.40462	83618	5.05238	100.382
2022-08-29	0630_1cr	1	0630_1cr_indiv1_zerfall_zstack	0630_1cr_indiv1_zerfall	GameticNucleus	200.751	2.40462	181623	8.81285	124.999
2022-08-30	0630_1cr	1	0630_1cr_indiv1_zerfall_zstack	0630_1cr_indiv1_zerfall	GameticNucleus	200.751	2.40462	148308	9.02514	99.6694
2022-08-31	0630_1cr	1	0630_1cr_indiv1_zerfall_zstack	0630_1cr_indiv1_zerfall	GameticNucleus	200.751	2.40462	44441	2.66872	101.002
2022-09-01	0630_1cr	1	0630_1cr_indiv1_zerfall_zstack	0630_1cr_indiv1_zerfall	GameticNucleus	200.751	2.40462	104746	5.72562	110.96
2022-09-02	0630_1cr	1	0630_1cr_indiv1_zerfall_zstack	0630_1cr_indiv1_zerfall	GameticNucleus	200.751	2.40462	145165	6.48378	135.795
2022-09-03	0630_1cr	1	0630_1cr_indiv1_zerfall_zstack	0630_1cr_indiv1_zerfall	GameticNucleus	200.751	2.40462	150430	6.24117	146.19
2022-09-04	0630_1cr	1	0630_1cr_indiv1_zerfall_zstack	0630_1cr_indiv1_zerfall	GameticNucleus	200.751	2.40462	131490	6.02889	132.284
2022-09-05	0630_1cr	1	0630_1cr_indiv1_zerfall_zstack	0630_1cr_indiv1_zerfall	GameticNucleus	200.751	2.40462	174696	7.51488	140.998
2022-09-06	0630_1cr	1	0630_1cr_indiv1_zerfall_zstack	0630_1cr_indiv1_zerfall	GameticNucleus	200.751	2.40462	145121	6.74459	130.504
2022-09-07	0630_1cr	1	0630_1cr_indiv1_zerfall_zstack	0630_1cr_indiv1_zerfall	GameticNucleus	200.751	2.40462	154083	6.48985	144.003
2022-09-08	0630_1cr	1	0630_1cr_indiv1_zerfall_zstack	0630_1cr_indiv1_zerfall	GameticNucleus	200.751	2.40462	121532	6.58083	112.011
2022-09-09	0630_1cr	1	0630_1cr_indiv1_zerfall_zstack	0630_1cr_indiv1_zerfall	GameticNucleus	200.751	2.40462	120006	6.95688	104.626
2022-09-10	0630_1cr	1	0630_1cr_indiv1_zerfall_zstack	0630_1cr_indiv1_zerfall	GameticNucleus	200.751	2.40462	146690	7.7211	115.232
2022-09-11	0630_1cr	1	0630_1cr_indiv1_zerfall_zstack	0630_1cr_indiv1_zerfall	GameticNucleus	200.751	2.40462	61582	3.3541	111.36
2022-09-12	0630_1cr	1	0630_1cr_indiv1_zerfall_zstack	0630_1cr_indiv1_zerfall	GameticNucleus	200.751	2.40462	101801	4.63387	133.247
2022-09-13	0630_1cr	1	0630_1cr_indiv1_zerfall_zstack	0630_1cr_indiv1_zerfall	GameticNucleus	200.751	2.40462	109356	4.75518	139.485
2022-09-14	0630_1cr	1	0630_1cr_indiv1_zerfall_zstack	0630_1cr_indiv1_zerfall	GameticNucleus	200.751	2.40462	125144	5.71349	132.849
2022-09-15	0630_1cr	1	0630_1cr_indiv1_zerfall_zstack	0630_1cr_indiv1_zerfall	GameticNucleus	200.751	2.40462	104419	4.54896	139.225
2022-09-16	0630_1cr	1	0630_1cr_indiv1_zerfall_zstack	0630_1cr_indiv1_zerfall	GameticNucleus	200.751	2.40462	162107	7.13883	137.729
2022-09-17	0630_1cr	1	0630_1cr_indiv1_zerfall_zstack	0630_1cr_indiv1_zerfall	GameticNucleus	200.751	2.40462	57271	3.25099	106.849
2022-09-18	0630_1cr	1	0630_1cr_indiv1_zerfall_zstack	0630_1cr_indiv1_zerfall	GameticNucleus	200.751	2.40462	96990	4.88862	120.335
2022-09-19	0630_1cr	1	0630_1cr_indiv1_zerfall_zstack	0630_1cr_indiv1_zerfall	GameticNucleus	200.751	2.40462	186856	8.52778	132.899
2022-09-20	0630_1cr	1	0630_1cr_indiv1_zerfall_zstack	0630_1cr_indiv1_zerfall	GameticNucleus	200.751	2.40462	121018	6.69	109.717
2022-09-21	0630_1cr	1	0630_1cr_indiv1_zerfall_zstack	0630_1cr_indiv1_zerfall	GameticNucleus	200.751	2.40462	82080	4.18504	118.957
2022-09-22	0630_1cr	1	0630_1cr_indiv1_zerfall_zstack	0630_1cr_indiv1_zerfall	GameticNucleus	200.751	2.40462	106348	5.21008	123.804
2022-09-23	0630_1cr	1	0630_1cr_indiv1_zerfall_zstack	0630_1cr_indiv1_zerfall	GameticNucleus	200.751	2.40462	160409	7.52095	129.362
2022-09-24	0630_1cr	1	0630_1cr_indiv1_zerfall_zstack	0630_1cr_indiv1_zerfall	GameticNucleus	200.751	2.40462	159485	7.18129	134.7
2022-09-25	0630_1cr	1	0630_1cr_indiv1_zerfall_zstack	0630_1cr_indiv1_zerfall	GameticNucleus	200.751	2.40462	118183	5.1191	140.027
2022-09-26	0630_1cr	1	0630_1cr_indiv1_zerfall_zstack	0630_1cr_indiv1_zerfall	GameticNucleus	200.751	2.40462	47835	2.67479	108.469
2022-09-27	0630_1cr	1	0630_1cr_indiv1_zerfall_zstack	0630_1cr_indiv1_zerfall	GameticNucleus	200.751	2.40462	152656	6.75672	137.034
2022-09-28	0630_1cr	1	0630_1cr_indiv1_zerfall_zstack	0630_1cr_indiv1_zerfall	GameticNucleus	200.751	2.40462	143913	7.1267	122.479
2022-09-29	0630_1cr	1	0630_1cr_indiv1_zerfall_zstack	0630_1cr_indiv1_zerfall	GameticNucleus	200.751	2.40462	109764	5.41023	123.054
2022-09-30	0630_1cr	1	0630_1cr_indiv1_zerfall_zstack	0630_1cr_indiv1_zerfall	GameticNucleus	200.751	2.40462	48670	2.44431	120.769
2022-10-01	0630_1cr	1	0630_1cr_indiv1_zerfall_zstack	0630_1cr_indiv1_zerfall	GameticNucleus	200.751	2.40462	45325	2.79609	98.3189
2022-10-02	0630_1cr	1	0630_1cr_indiv1_zerfall_zstack	0630_1cr_indiv1_zerfall	GameticNucleus	200.751	2.40462	173546	7.61193	138.284
2022-10-03	0630_1cr	1	0630_1cr_indiv1_zerfall_zstack	0630_1cr_indiv1_zerfall	GameticNucleus	200.751	2.40462	43957	2.67479	99.6757
2022-10-04	0630_1cr	1	0630_1cr_indiv1_zerfall_zstack	0630_1cr_indiv1_zerfall	GameticNucleus	200.751	2.40462	123831	7.17523	104.675
2022-10-05	0630_1cr	1	0630_1cr_indiv1_zerfall_zstack	0630_1cr_indiv1_zerfall	GameticNucleus	200.751	2.40462	122544	7.05999	105.278
2022-10-06	0630_1cr	1	0630_1cr_indiv1_zerfall_zstack	0630_1cr_indiv1_zerfall	GameticNucleus	200.751	2.40462	124441	6.33822	119.082
2022-10-07	0630_1cr	1	0630_1cr_indiv1_zerfall_zstack	0630_1cr_indiv1_zerfall	GameticNucleus	200.751	2.40462	128641	6.54444	119.222
2022-10-08	0630_1cr	1	0630_1cr_indiv1_zerfall_zstack	0630_1cr_indiv1_zerfall	GameticNucleus	200.751	2.40462	163116	7.39358	133.811
2022-10-09	0630_1cr	1	0630_1cr_indiv1_zerfall_zstack	0630_1cr_indiv1_zerfall	GameticNucleus	200.751	2.40462	160213	8.44287	115.096
2022-10-10	0630_1cr	1	0630_1cr_indiv1_zerfall_zstack	0630_1cr_indiv1_zerfall	GameticNucleus	200.751	2.40462	177692	8.44287	127.652
2022-10-11	0630_1cr	1	0630_1cr_indiv1_zerfall_zstack	0630_1cr_indiv1_zerfall	GameticNucleus	200.751	2.40462	134446	6.57476	124.028
2022-10-12	0630_1cr	1	0630_1cr_indiv1_zerfall_zstack	0630_1cr_indiv1_zerfall	GameticNucleus	200.751	2.40462	143066	8.36402	103.746
2022-10-13	0630_1cr	1	0630_1cr_indiv1_zerfall_zstack	0630_1cr_indiv1_zerfall	GameticNucleus	200.751	2.40462	149322	6.48985	139.553
2022-10-14	0630_1cr	1	0630_1cr_indiv1_zerfall_zstack	0630_1cr_indiv1_zerfall	GameticNucleus	200.751	2.40462	171109	8.27304	125.446
2022-10-15	0630_1cr	1	0630_1cr_indiv1_zerfall_zstack	0630_1cr_indiv1_zerfall	GameticNucleus	200.751	2.40462	45367	3.23886	84.9569
2022-10-16	0630_1cr	1	0630_1cr_indiv1_zerfall_zstack	0630_1cr_indiv1_zerfall	GameticNucleus	200.751	2.40462	139303	6.09561	138.61
2022-10-17	0630_1cr	1	0630_1cr_indiv1_zerfall_zstack	0630_1cr_indiv1_zerfall	GameticNucleus	200.751	2.40462	150915	7.15097	128.003
2022-10-18	0630_1cr	1	0630_1cr_indiv1_zerfall_zstack	0630_1cr_indiv1_zerfall	GameticNucleus	200.751	2.40462	160041	7.30866	132.814
2022-10-19	0630_1cr	1	0630_1cr_indiv1_zerfall_zstack	0630_1cr_indiv1_zerfall	GameticNucleus	200.751	2.40462	65112	3.60884	109.432
2022-10-20	0630_1cr	1	0630_1cr_indiv1_zerfall_zstack	0630_1cr_indiv1_zerfall	GameticNucleus	200.751	2.40462	132685	6.06528	132.685
2022-10-21	0630_1cr	1	0630_1cr_indiv1_zerfall_zstack	0630_1cr_indiv1_zerfall	GameticNucleus	200.751	2.40462	143810	6.00463	145.263
2022-10-22	0630_1cr	1	0630_1cr_indiv1_zerfall_zstack	0630_1cr_indiv1_zerfall	GameticNucleus	200.751	2.40462	103031	4.88862	127.83
2022-10-23	0630_1cr	1	0630_1cr_indiv1_zerfall_zstack	0630_1cr_indiv1_zerfall	GameticNucleus	200.751	2.40462	97929	4.8037	123.648
2022-10-24	0630_1cr	1	0630_1cr_indiv1_zerfall_zstack	0630_1cr_indiv1_zerfall	GameticNucleus	200.751	2.40462	155425	7.08425	133.069
2022-10-25	0630_1cr	1	0630_1cr_indiv1_zerfall_zstack	0630_1cr_indiv1_zerfall	GameticNucleus	200.751	2.40462	149686	6.59296	137.706
2022-10-26	0630_1cr	1	0630_1cr_indiv1_zerfall_zstack	0630_1cr_indiv1_zerfall	GameticNucleus	200.751	2.40462	137282	7.64225	108.954
2022-10-27	0630_1cr	1	0630_1cr_indiv1_zerfall_zstack	0630_1cr_indiv1_zerfall	GameticNucleus	200.751	2.40462	92751	4.71879	119.217
2022-10-28	0630_1cr	1	0630_1cr_indiv1_zerfall_zstack	0630_1cr_indiv1_zerfall	GameticNucleus	200.751	2.40462	167521	7.08425	143.426
2022-10-29	0630_1cr	1	0630_1cr_indiv1_zerfall_zstack	0630_1cr_indiv1_zerfall	GameticNucleus	200.751	2.40462	151624	7.47849	122.972
2022-10-30	0630_1cr	1	0630_1cr_indiv1_zerfall_zstack	0630_1cr_indiv1_zerfall	GameticNucleus	200.751	2.40462	125035	7.33292	103.42
2022-10-31	0630_1cr	1	0630_1cr_indiv1_zerfall_zstack	0630_1cr_indiv1_zerfall	GameticNucleus	200.751	2.40462	142257	6.64148	129.915
2022-11-01	0630_1cr	1	0630_1cr_indiv1_zerfall_zstack	0630_1cr_indiv1_zerfall	GameticNucleus	200.751	2.40462	127684	6.39281	121.142
2022-11-02	0630_1cr	1	0630_1cr_indiv1_zerfall_zstack	0630_1cr_indiv1_zerfall	GameticNucleus	200.751	2.40462	129844	5.85906	134.414
2022-11-03	0630_1cr	1	0630_1cr_indiv1_zerfall_zstack	0630_1cr_indiv1_zerfall	GameticNucleus	200.751	2.40462	111313	6.7082	100.645
2022-11-04	0630_1cr	1	0630_1cr_indiv1_zerfall_zstack	0630_1cr_indiv1_zerfall	GameticNucleus	200.751	2.40462	154932	8.11534	115.794
2022-11-05	0630_1cr	1	0630_1cr_indiv1_zerfall_zstack	0630_1cr_indiv1_zerfall	GameticNucleus	200.751	2.40462	139772	7.10851	119.259
2022-11-06	0630_1cr	1	0630_1cr_indiv1_zerfall_zstack	0630_1cr_indiv1_zerfall	GameticNucleus	200.751	2.40462	144970	7.69684	114.24
2022-11-07	0630_1cr	1	0630_1cr_indiv1_zerfall_zstack	0630_1cr_indiv1_zerfall	GameticNucleus	200.751	2.40462	121919	6.38674	115.783
2022-11-08	0630_1cr	1	0630_1cr_indiv1_zerfall_zstack	0630_1cr_indiv1_zerfall	GameticNucleus	200.751	2.40462	104832	5.19794	122.324
2022-11-09	0630_1cr	1	0630_1cr_indiv1_zerfall_zstack	0630_1cr_indiv1_zerfall	GameticNucleus	200.751	2.40462	27567	1.82565	91.5847
2022-11-10	0630_1cr	1	0630_1cr_indiv1_zerfall_zstack	0630_1cr_indiv1_zerfall	GameticNucleus	200.751	2.40462	124711	5.56186	135.999
2022-11-11	0630_1cr	1	0630_1cr_indiv1_zerfall_zstack	0630_1cr_indiv1_zerfall	GameticNucleus	200.751	2.40462	92146	5.77415	96.792
2022-11-12	0630_1cr	1	0630_1cr_indiv1_zerfall_zstack	0630_1cr_indiv1_zerfall	GameticNucleus	200.751	2.40462	73429	4.07587	109.269
2022-11-13	0630_1cr	1	0630_1cr_indiv1_zerfall_zstack	0630_1cr_indiv1_zerfall	GameticNucleus	200.751	2.40462	65970	3.62097	110.503
2022-11-14	0630_1cr	1	0630_1cr_indiv1_zerfall_zstack	0630_1cr_indiv1_zerfall	GameticNucleus	200.751	2.40462	116662	6.58689	107.424
2022-11-15	0630_1cr	1	0630_1cr_indiv1_zerfall_zstack	0630_1cr_indiv1_zerfall	GameticNucleus	200.751	2.40462	70688	3.99095	107.429
2022-11-16	0630_1cr	1	0630_1cr_indiv1_zerfall_zstack	0630_1cr_indiv1_zerfall	GameticNucleus	200.751	2.40462	112762	5.6953	120.087
2022-11-17	0630_1cr	1	0630_1cr_indiv1_zerfall_zstack	0630_1cr_indiv1_zerfall	GameticNucleus	200.751	2.40462	126242	6.2715	122.091
2022-11-18	0630_1cr	1	0630_1cr_indiv1_zerfall_zstack	0630_1cr_indiv1_zerfall	GameticNucleus	200.751	2.40462	35536	2.27448	94.7627
2022-11-19	0630_1cr	1	0630_1cr_indiv1_zerfall_zstack	0630_1cr_indiv1_zerfall	GameticNucleus	200.751	2.40462	104411	4.9432	128.112
2022-11-20	0630_1cr	1	0630_1cr_indiv1_zerfall_zstack	0630_1cr_indiv1_zerfall	GameticNucleus	200.751	2.40462	24080	1.5891	91.9084
2022-11-21	0630_1cr	1	0630_1cr_indiv1_zerfall_zstack	0630_1cr_indiv1_zerfall	GameticNucleus	200.751	2.40462	129084	6.47772	120.865
2022-11-22	0630_1cr	1	0630_1cr_indiv1_zerfall_zstack	0630_1cr_indiv1_zerfall	GameticNucleus	200.751	2.40462	156282	7.36325	128.733
2022-11-23	0630_1cr	1	0630_1cr_indiv1_zerfall_zstack	0630_1cr_indiv1_zerfall	GameticNucleus	200.751	2.40462	93629	4.99173	113.765
2022-11-24	0630_1cr	1	0630_1cr_indiv1_zerfall_zstack	0630_1cr_indiv1_zerfall	GameticNucleus	200.751	2.40462	108816	5.32532	123.936
2022-11-25	0630_1cr	1	0630_1cr_indiv1_zerfall_zstack	0630_1cr_indiv1_zerfall	GameticNucleus	200.751	2.40462	143509	7.27227	119.691
2022-11-26	0630_1cr	1	0630_1cr_indiv1_zerfall_zstack	0630_1cr_indiv1_zerfall	GameticNucleus	200.751	2.40462	160356	8.11534	119.848
2022-11-27	0630_1cr	1	0630_1cr_indiv1_zerfall_zstack	0630_1cr_indiv1_zerfall	GameticNucleus	200.751	2.40462	129020	5.99856	130.455
2022-11-28	0630_1cr	1	0630_1cr_indiv1_zerfall_zstack	0630_1cr_indiv1_zerfall	GameticNucleus	200.751	2.40462	136844	7.36325	112.722
2022-11-29	0630_1cr	1	0630_1cr_indiv1_zerfall_zstack	0630_1cr_indiv1_zerfall	GameticNucleus	200.751	2.40462	103132	4.9432	126.542
2022-11-30	0630_1cr	1	0630_1cr_indiv1_zerfall_zstack	0630_1cr_indiv1_zerfall	GameticNucleus	200.751	2.40462	80592	4.30635	113.51
2022-12-01	0630_1cr	1	0630_1cr_indiv1_zerfall_zstack	0630_1cr_indiv1_zerfall	GameticNucleus	200.751	2.40462	146962	6.87196	129.711
2022-12-02	0630_1cr	1	0630_1cr_indiv1_zerfall_zstack	0630_1cr_indiv1_zerfall	GameticNucleus	200.751	2.40462	119197	6.63542	108.955
2022-12-03	0630_1cr	1	0630_1cr_indiv1_zerfall_zstack	0630_1cr_indiv1_zerfall	GameticNucleus	200.751	2.40462	152734	8.06682	114.838
2022-12-04	0630_1cr	1	0630_1cr_indiv1_zerfall_zstack	0630_1cr_indiv1_zerfall	GameticNucleus	200.751	2.40462	134730	7.13277	114.566
2022-12-05	0630_1cr	1	0630_1cr_indiv1_zerfall_zstack	0630_1cr_indiv1_zerfall	GameticNucleus	200.751	2.40462	129182	7.89699	99.2181
2022-12-06	0630_1cr	1	0630_1cr_indiv1_zerfall_zstack	0630_1cr_indiv1_zerfall	GameticNucleus	200.751	2.40462	132075	7.49062	106.943
2022-12-07	0630_1cr	1	0630_1cr_indiv1_zerfall_zstack	0630_1cr_indiv1_zerfall	GameticNucleus	200.751	2.40462	92208	5.16155	108.353
2022-12-08	0630_1cr	1	0630_1cr_indiv1_zerfall_zstack	0630_1cr_indiv1_zerfall	GameticNucleus	200.751	2.40462	162778	6.89622	143.164
2022-12-09	0630_1cr	1	0630_1cr_indiv1_zerfall_zstack	0630_1cr_indiv1_zerfall	GameticNucleus	200.751	2.40462	129848	7.47242	105.396
2022-12-10	0630_1cr	1	0630_1cr_indiv1_zerfall_zstack	0630_1cr_indiv1_zerfall	GameticNucleus	200.751	2.40462	135610	6.8659	119.797
2022-12-11	0630_1cr	1	0630_1cr_indiv1_zerfall_zstack	0630_1cr_indiv1_zerfall	GameticNucleus	200.751	2.40462	140216	7.39358	115.025
2022-12-12	0630_1cr	1	0630_1cr_indiv1_zerfall_zstack	0630_1cr_indiv1_zerfall	GameticNucleus	200.751	2.40462	191411	8.75826	132.556
2022-12-13	0630_1cr	1	0630_1cr_indiv1_zerfall_zstack	0630_1cr_indiv1_zerfall	GameticNucleus	200.751	2.40462	108838	6.05315	109.056
2022-12-14	0630_1cr	1	0630_1cr_indiv1_zerfall_zstack	0630_1cr_indiv1_zerfall	GameticNucleus	200.751	2.40462	155190	7.25407	129.758
2022-12-15	0630_1cr	1	0630_1cr_indiv1_zerfall_zstack	0630_1cr_indiv1_zerfall	GameticNucleus	200.751	2.40462	142442	7.2844	118.603
2022-12-16	0630_1cr	1	0630_1cr_indiv1_zerfall_zstack	0630_1cr_indiv1_zerfall	GameticNucleus	200.751	2.40462	184437	8.53385	131.085
2022-12-17	0630_1cr	1	0630_1cr_indiv1_zerfall_zstack	0630_1cr_indiv1_zerfall	GameticNucleus	200.751	2.40462	153098	8.30337	111.832
2022-12-18	0630_1cr	1	0630_1cr_indiv1_zerfall_zstack	0630_1cr_indiv1_zerfall	GameticNucleus	200.751	2.40462	140257	7.76962	109.49
2022-12-19	0630_1cr	1	0630_1cr_indiv1_zerfall_zstack	0630_1cr_indiv1_zerfall	GameticNucleus	200.751	2.40462	129108	6.7082	116.734
2022-12-20	0630_1cr	1	0630_1cr_indiv1_zerfall_zstack	0630_1cr_indiv1_zerfall	GameticNucleus	200.751	2.40462	113759	6.35641	108.549
2022-12-21	0630_1cr	1	0630_1cr_indiv1_zerfall_zstack	0630_1cr_indiv1_zerfall	GameticNucleus	200.751	2.40462	142820	6.45346	134.229
2022-12-22	0630_1cr	1	0630_1cr_indiv1_zerfall_zstack	0630_1cr_indiv1_zerfall	GameticNucleus	200.751	2.40462	180104	8.44287	129.385
2022-12-23	0630_1cr	1	0630_1cr_indiv1_zerfall_zstack	0630_1cr_indiv1_zerfall	GameticNucleus	200.751	2.40462	89191	5.11303	105.802
2022-12-24	0630_1cr	1	0630_1cr_indiv1_zerfall_zstack	0630_1cr_indiv1_zerfall	GameticNucleus	200.751	2.40462	125792	7.42997	102.687
2022-12-25	0630_1cr	1	0630_1cr_indiv1_zerfall_zstack	0630_1cr_indiv1_zerfall	GameticNucleus	200.751	2.40462	111014	6.17446	109.051
2022-12-26	0630_1cr	1	0630_1cr_indiv1_zerfall_zstack	0630_1cr_indiv1_zerfall	GameticNucleus	200.751	2.40462	99322	5.61038	107.375
2022-12-27	0630_1cr	1	0630_1cr_indiv1_zerfall_zstack	0630_1cr_indiv1_zerfall	GameticNucleus	200.751	2.40462	149478	7.62406	118.916
2022-12-28	0630_1cr	1	0630_1cr_indiv1_zerfall_zstack	0630_1cr_indiv1_zerfall	GameticNucleus	200.751	2.40462	113576	6.93868	99.2797
2022-12-29	0630_1cr	1	0630_1cr_indiv1_zerfall_zstack	0630_1cr_indiv1_zerfall	GameticNucleus	200.751	2.40462	162306	7.21768	136.392
2022-12-30	0630_1cr	1	0630_1cr_indiv1_zerfall_zstack	0630_1cr_indiv1_zerfall	GameticNucleus	200.751	2.40462	132767	7.63012	105.538
2022-12-31	0630_1cr	1	0630_1cr_indiv1_zerfall_zstack	0630_1cr_indiv1_zerfall	GameticNucleus	200.751	2.40462	140023	8.10321	104.808
2023-01-01	0630_1cr	1	0630_1cr_indiv1_zerfall_zstack	0630_1cr_indiv1_zerfall	GameticNucleus	200.751	2.40462	160972	7.38145	132.27
2023-01-02	0630_1cr	1	0630_1cr_indiv1_zerfall_zstack	0630_1cr_indiv1_zerfall	GameticNucleus	200.751	2.40462	150400	7.22375	126.28
2023-01-03	0630_1cr	1	0630_1cr_indiv1_zerfall_zstack	0630_1cr_indiv1_zerfall	GameticNucleus	200.751	2.40462	113978	6.51411	106.125
2023-01-04	0630_1cr	1	0630_1cr_indiv1_zerfall_zstack	0630_1cr_indiv1_zerfall	GameticNucleus	200.751	2.40462	186445	8.49746	133.08
2023-01-05	0630_1cr	1	0630_1cr_indiv1_zerfall_zstack	0630_1cr_indiv1_zerfall	GameticNucleus	200.751	2.40462	155082	6.89622	136.396
2023-01-06	0630_1cr	1	0630_1cr_indiv1_zerfall_zstack	0630_1cr_indiv1_zerfall	GameticNucleus	200.751	2.40462	114838	6.90229	100.912
2023-01-07	0630_1cr	1	0630_1cr_indiv1_zerfall_zstack	0630_1cr_indiv1_zerfall	GameticNucleus	200.751	2.40462	139461	7.50882	112.65
2023-01-08	0630_1cr	1	0630_1cr_indiv1_zerfall_zstack	0630_1cr_indiv1_zerfall	GameticNucleus	200.751	2.40462	139266	6.48378	130.277
2023-01-09	0630_1cr	1	0630_1cr_indiv1_zerfall_zstack	0630_1cr_indiv1_zerfall	GameticNucleus	200.751	2.40462	118057	6.46559	110.748
2023-01-10	0630_1cr	1	0630_1cr_indiv1_zerfall_zstack	0630_1cr_indiv1_zerfall	GameticNucleus	200.751	2.40462	137979	6.87803	121.675
2023-01-11	0630_1cr	1	0630_1cr_indiv1_zerfall_zstack	0630_1cr_indiv1_zerfall	GameticNucleus	200.751	2.40462	113170	6.11987	112.161
2023-01-12	0630_1cr	1	0630_1cr_indiv1_zerfall_zstack	0630_1cr_indiv1_zerfall	GameticNucleus	200.751	2.40462	105081	6.09561	104.558
2023-01-13	0630_1cr	1	0630_1cr_indiv1_zerfall_zstack	0630_1cr_indiv1_zerfall	GameticNucleus	200.751	2.40462	149234	7.83028	115.596
2023-01-14	0630_1cr	1	0630_1cr_indiv1_zerfall_zstack	0630_1cr_indiv1_zerfall	GameticNucleus	200.751	2.40462	176009	8.08502	132.04
2023-01-15	0630_1cr	1	0630_1cr_indiv1_zerfall_zstack	0630_1cr_indiv1_zerfall	GameticNucleus	200.751	2.40462	162927	7.68471	128.593
2023-01-16	0630_1cr	1	0630_1cr_indiv1_zerfall_zstack	0630_1cr_indiv1_zerfall	GameticNucleus	200.751	2.40462	165338	8.33976	120.246
2023-01-17	0630_1cr	1	0630_1cr_indiv1_zerfall_zstack	0630_1cr_indiv1_zerfall	GameticNucleus	200.751	2.40462	171354	8.53991	121.7
2023-01-18	0630_1cr	1	0630_1cr_indiv1_zerfall_zstack	0630_1cr_indiv1_zerfall	GameticNucleus	200.751	2.40462	154084	7.35112	127.132
2023-01-19	0630_1cr	1	0630_1cr_indiv1_zerfall_zstack	0630_1cr_indiv1_zerfall	GameticNucleus	200.751	2.40462	101375	5.3981	113.904
2023-01-20	0630_1cr	1	0630_1cr_indiv1_zerfall_zstack	0630_1cr_indiv1_zerfall	GameticNucleus	200.751	2.40462	166040	8.01223	125.693
2023-01-21	0630_1cr	1	0630_1cr_indiv1_zerfall_zstack	0630_1cr_indiv1_zerfall	GameticNucleus	200.751	2.40462	133395	6.63542	121.933
2023-01-22	0630_1cr	1	0630_1cr_indiv1_zerfall_zstack	0630_1cr_indiv1_zerfall	GameticNucleus	200.751	2.40462	144015	7.61193	114.753
2023-01-23	0630_1cr	1	0630_1cr_indiv1_zerfall_zstack	0630_1cr_indiv1_zerfall	GameticNucleus	200.751	2.40462	115399	7.22981	96.8112
2023-01-24	0630_1cr	1	0630_1cr_indiv1_zerfall_zstack	0630_1cr_indiv1_zerfall	GameticNucleus	200.751	2.40462	54367	3.97882	82.8765
2023-01-25	0630_1cr	1	0630_1cr_indiv1_zerfall_zstack	0630_1cr_indiv1_zerfall	GameticNucleus	200.751	2.40462	125091	7.24194	104.766
2023-01-26	0630_1cr	1	0630_1cr_indiv1_zerfall_zstack	0630_1cr_indiv1_zerfall	GameticNucleus	200.751	2.40462	121084	6.7082	109.479
2023-01-27	0630_1cr	1	0630_1cr_indiv1_zerfall_zstack	0630_1cr_indiv1_zerfall	GameticNucleus	200.751	2.40462	137835	7.49669	111.517
2023-01-28	0630_1cr	1	0630_1cr_indiv1_zerfall_zstack	0630_1cr_indiv1_zerfall	GameticNucleus	200.751	2.40462	132641	7.33292	109.711
2023-01-29	0630_1cr	1	0630_1cr_indiv1_zerfall_zstack	0630_1cr_indiv1_zerfall	GameticNucleus	200.751	2.40462	149452	7.1267	127.193
2023-01-30	0630_1cr	1	0630_1cr_indiv1_zerfall_zstack	0630_1cr_indiv1_zerfall	GameticNucleus	200.751	2.40462	117396	6.64755	107.113
2023-01-31	0630_1cr	1	0630_1cr_indiv1_zerfall_zstack	0630_1cr_indiv1_zerfall	GameticNucleus	200.751	2.40462	124398	6.70213	112.577
2023-02-01	0630_1cr	1	0630_1cr_indiv1_zerfall_zstack	0630_1cr_indiv1_zerfall	GameticNucleus	200.751	2.40462	168749	8.04863	127.166
2023-02-02	0630_1cr	1	0630_1cr_indiv1_zerfall_zstack	0630_1cr_indiv1_zerfall	GameticNucleus	200.751	2.40462	122480	6.57476	112.989
2023-02-03	0630_1cr	1	0630_1cr_indiv1_zerfall_zstack	0630_1cr_indiv1_zerfall	GameticNucleus	200.751	2.40462	109496	6.06528	109.496
2023-02-04	0630_1cr	1	0630_1cr_indiv1_zerfall_zstack	0630_1cr_indiv1_zerfall	GameticNucleus	200.751	2.40462	117164	6.28363	113.093
2023-02-05	0630_1cr	1	0630_1cr_indiv1_zerfall_zstack	0630_1cr_indiv1_zerfall	GameticNucleus	200.751	2.40462	149243	8.28517	109.255
2023-02-06	0630_1cr	1	0630_1cr_indiv1_zerfall_zstack	0630_1cr_indiv1_zerfall	GameticNucleus	200.751	2.40462	159341	8.37615	115.381
2023-02-07	0630_1cr	1	0630_1cr_indiv1_zerfall_zstack	0630_1cr_indiv1_zerfall	GameticNucleus	200.751	2.40462	121267	6.05315	121.51
2023-02-08	0630_1cr	1	0630_1cr_indiv1_zerfall_zstack	0630_1cr_indiv1_zerfall	GameticNucleus	200.751	2.40462	131734	7.65438	104.385
2023-02-09	0630_1cr	1	0630_1cr_indiv1_zerfall_zstack	0630_1cr_indiv1_zerfall	GameticNucleus	200.751	2.40462	115428	6.67787	104.839
2023-02-10	0630_1cr	1	0630_1cr_indiv1_zerfall_zstack	0630_1cr_indiv1_zerfall	GameticNucleus	200.751	2.40462	119458	6.62329	109.394
2023-02-11	0630_1cr	1	0630_1cr_indiv1_zerfall_zstack	0630_1cr_indiv1_zerfall	GameticNucleus	200.751	2.40462	132499	6.68394	120.235
2023-02-12	0630_1cr	1	0630_1cr_indiv1_zerfall_zstack	0630_1cr_indiv1_zerfall	GameticNucleus	200.751	2.40462	136781	7.5634	109.688
2023-02-13	0630_1cr	1	0630_1cr_indiv1_zerfall_zstack	0630_1cr_indiv1_zerfall	GameticNucleus	200.751	2.40462	125932	7.1631	106.632
2023-02-14	0630_1cr	1	0630_1cr_indiv1_zerfall_zstack	0630_1cr_indiv1_zerfall	GameticNucleus	200.751	2.40462	99409	6.54444	92.1307
2023-02-15	0630_1cr	1	0630_1cr_indiv1_zerfall_zstack	0630_1cr_indiv1_zerfall	GameticNucleus	200.751	2.40462	134330	6.83557	119.193
2023-02-16	0630_1cr	1	0630_1cr_indiv1_zerfall_zstack	0630_1cr_indiv1_zerfall	GameticNucleus	200.751	2.40462	132775	6.35035	126.815
2023-02-17	0630_1cr	1	0630_1cr_indiv1_zerfall_zstack	0630_1cr_indiv1_zerfall	GameticNucleus	200.751	2.40462	159096	7.75749	124.391
2023-02-18	0630_1cr	1	0630_1cr_indiv1_zerfall_zstack	0630_1cr_indiv1_zerfall	GameticNucleus	200.751	2.40462	130759	7.32686	108.244
2023-02-19	0630_1cr	1	0630_1cr_indiv1_zerfall_zstack	0630_1cr_indiv1_zerfall	GameticNucleus	200.751	2.40462	133107	7.54521	106.999
2023-02-20	0630_1cr	1	0630_1cr_indiv1_zerfall_zstack	0630_1cr_indiv1_zerfall	GameticNucleus	200.751	2.40462	143676	8.35796	104.264
2023-02-21	0630_1cr	1	0630_1cr_indiv1_zerfall_zstack	0630_1cr_indiv1_zerfall	GameticNucleus	200.751	2.40462	152876	7.39358	125.411
2023-02-22	0630_1cr	1	0630_1cr_indiv1_zerfall_zstack	0630_1cr_indiv1_zerfall	GameticNucleus	200.751	2.40462	130688	7.66651	103.392
2023-02-23	0630_1cr	1	0630_1cr_indiv1_zerfall_zstack	0630_1cr_indiv1_zerfall	GameticNucleus	200.751	2.40462	119839	6.89016	105.492
2023-02-24	0630_1cr	1	0630_1cr_indiv1_zerfall_zstack	0630_1cr_indiv1_zerfall	GameticNucleus	200.751	2.40462	127120	6.45346	119.474
2023-02-25	0630_1cr	1	0630_1cr_indiv1_zerfall_zstack	0630_1cr_indiv1_zerfall	GameticNucleus	200.751	2.40462	118996	6.93868	104.017
2023-02-26	0630_1cr	1	0630_1cr_indiv1_zerfall_zstack	0630_1cr_indiv1_zerfall	GameticNucleus	200.751	2.40462	154136	7.75749	120.513
2023-02-27	0630_1cr	1	0630_1cr_indiv1_zerfall_zstack	0630_1cr_indiv1_zerfall	GameticNucleus	200.751	2.40462	174660	8.16387	129.762
2023-02-28	0630_1cr	1	0630_1cr_indiv1_zerfall_zstack	0630_1cr_indiv1_zerfall	GameticNucleus	200.751	2.40462	94125	6.19265	92.189
2023-03-01	0630_1cr	1	0630_1cr_indiv1_zerfall_zstack	0630_1cr_indiv1_zerfall	GameticNucleus	200.751	2.40462	134901	7.84241	104.332
2023-03-02	0630_1cr	1	0630_1cr_indiv1_zerfall_zstack	0630_1cr_indiv1_zerfall	GameticNucleus	200.751	2.40462	95439	5.5194	104.878
2023-03-03	0630_1cr	1	0630_1cr_indiv1_zerfall_zstack	0630_1cr_indiv1_zerfall	GameticNucleus	200.751	2.40462	134216	7.07818	115.009
2023-03-04	0630_1cr	1	0630_1cr_indiv1_zerfall_zstack	0630_1cr_indiv1_zerfall	GameticNucleus	200.751	2.40462	106471	6.51411	99.135
2023-03-05	0630_1cr	1	0630_1cr_indiv1_zerfall_zstack	0630_1cr_indiv1_zerfall	GameticNucleus	200.751	2.40462	84180	4.8219	105.887
2023-03-06	0630_1cr	1	0630_1cr_indiv1_zerfall_zstack	0630_1cr_indiv1_zerfall	GameticNucleus	200.751	2.40462	114682	6.59296	105.503
2023-03-07	0630_1cr	1	0630_1cr_indiv1_zerfall_zstack	0630_1cr_indiv1_zerfall	GameticNucleus	200.751	2.40462	95232	6.99327	82.595
2023-03-08	0630_1cr	1	0630_1cr_indiv1_zerfall_zstack	0630_1cr_indiv1_zerfall	GameticNucleus	200.751	2.40462	121073	7.49669	97.9555
2023-03-09	0630_1cr	1	0630_1cr_indiv1_zerfall_zstack	0630_1cr_indiv1_zerfall	GameticNucleus	200.751	2.40462	102913	6.27756	99.4329
2023-03-10	0630_1cr	1	0630_1cr_indiv1_zerfall_zstack	0630_1cr_indiv1_zerfall	GameticNucleus	200.751	2.40462	162807	8.79466	112.281
2023-03-11	0630_1cr	1	0630_1cr_indiv1_zerfall_zstack	0630_1cr_indiv1_zerfall	GameticNucleus	200.751	2.40462	160561	7.90913	123.13
2023-03-12	0630_1cr	1	0630_1cr_indiv1_zerfall_zstack	0630_1cr_indiv1_zerfall	GameticNucleus	200.751	2.40462	161522	7.38751	132.612
2023-03-13	0630_1cr	1	0630_1cr_indiv1_zerfall_zstack	0630_1cr_indiv1_zerfall	GameticNucleus	200.751	2.40462	117437	6.39281	111.42
2023-03-14	0630_1cr	1	0630_1cr_indiv1_zerfall_zstack	0630_1cr_indiv1_zerfall	GameticNucleus	200.751	2.40462	73525	4.74911	93.9017
2023-03-15	0630_1cr	1	0630_1cr_indiv1_zerfall_zstack	0630_1cr_indiv1_zerfall	GameticNucleus	200.751	2.40462	149810	7.39964	122.795
2023-03-16	0630_1cr	1	0630_1cr_indiv1_zerfall_zstack	0630_1cr_indiv1_zerfall	GameticNucleus	200.751	2.40462	117681	6.70213	106.499
2023-03-17	0630_1cr	1	0630_1cr_indiv1_zerfall_zstack	0630_1cr_indiv1_zerfall	GameticNucleus	200.751	2.40462	98110	5.91971	100.523
2023-03-18	0630_1cr	1	0630_1cr_indiv1_zerfall_zstack	0630_1cr_indiv1_zerfall	GameticNucleus	200.751	2.40462	105344	6.33215	100.904
2023-03-19	0630_1cr	1	0630_1cr_indiv1_zerfall_zstack	0630_1cr_indiv1_zerfall	GameticNucleus	200.751	2.40462	76445	4.87649	95.0808
2023-03-20	0630_1cr	1	0630_1cr_indiv1_zerfall_zstack	0630_1cr_indiv1_zerfall	GameticNucleus	200.751	2.40462	121127	6.50198	112.992
2023-03-21	0630_1cr	1	0630_1cr_indiv1_zerfall_zstack	0630_1cr_indiv1_zerfall	GameticNucleus	200.751	2.40462	95795	6.19265	93.8247
2023-03-22	0630_1cr	1	0630_1cr_indiv1_zerfall_zstack	0630_1cr_indiv1_zerfall	GameticNucleus	200.751	2.40462	115591	6.91442	101.396
2023-03-23	0630_1cr	1	0630_1cr_indiv1_zerfall_zstack	0630_1cr_indiv1_zerfall	GameticNucleus	200.751	2.40462	113698	6.21691	110.925
2023-03-24	0630_1cr	1	0630_1cr_indiv1_zerfall_zstack	0630_1cr_indiv1_zerfall	GameticNucleus	200.751	2.40462	82868	5.22221	96.2462
2023-03-25	0630_1cr	1	0630_1cr_indiv1_zerfall_zstack	0630_1cr_indiv1_zerfall	GameticNucleus	200.751	2.40462	82891	5.61645	89.5151
2023-03-26	0630_1cr	1	0630_1cr_indiv1_zerfall_zstack	0630_1cr_indiv1_zerfall	GameticNucleus	200.751	2.40462	78896	5.10697	93.7007
2023-03-27	0630_1cr	1	0630_1cr_indiv1_zerfall_zstack	0630_1cr_indiv1_zerfall	GameticNucleus	200.751	2.40462	44298	3.52393	76.2444
2023-03-28	0630_1cr	1	0630_1cr_indiv1_zerfall_zstack	0630_1cr_indiv1_zerfall	GameticNucleus	200.751	2.40462	99496	5.78021	104.403
2023-03-29	0630_1cr	1	0630_1cr_indiv1_zerfall_zstack	0630_1cr_indiv1_zerfall	GameticNucleus	200.751	2.40462	119678	5.99856	121.009
2023-03-30	0630_1cr	1	0630_1cr_indiv1_zerfall_zstack	0630_1cr_indiv1_zerfall	GameticNucleus	200.751	2.40462	120667	6.62935	110.4
2023-03-31	0630_1cr	1	0630_1cr_indiv1_zerfall_zstack	0630_1cr_indiv1_zerfall	GameticNucleus	200.751	2.40462	124151	6.98114	107.864
2023-04-01	0630_1cr	1	0630_1cr_indiv1_zerfall_zstack	0630_1cr_indiv1_zerfall	GameticNucleus	200.751	2.40462	119307	7.33899	98.6008
2023-04-02	0630_1cr	1	0630_1cr_indiv1_zerfall_zstack	0630_1cr_indiv1_zerfall	GameticNucleus	200.751	2.40462	124507	6.64755	113.601
2023-04-03	0630_1cr	1	0630_1cr_indiv1_zerfall_zstack	0630_1cr_indiv1_zerfall	GameticNucleus	200.751	2.40462	121990	6.69607	110.498
2023-04-04	0630_1cr	1	0630_1cr_indiv1_zerfall_zstack	0630_1cr_indiv1_zerfall	GameticNucleus	200.751	2.40462	63660	4.93107	78.3026
2023-04-05	0630_1cr	1	0630_1cr_indiv1_zerfall_zstack	0630_1cr_indiv1_zerfall	GameticNucleus	200.751	2.40462	93635	6.64148	85.5114
2023-04-06	0630_1cr	1	0630_1cr_indiv1_zerfall_zstack	0630_1cr_indiv1_zerfall	GameticNucleus	200.751	2.40462	113370	6.08954	112.918
2023-04-07	0630_1cr	1	0630_1cr_indiv1_zerfall_zstack	0630_1cr_indiv1_zerfall	GameticNucleus	200.751	2.40462	127145	6.89622	111.825
2023-04-08	0630_1cr	1	0630_1cr_indiv1_zerfall_zstack	0630_1cr_indiv1_zerfall	GameticNucleus	200.751	2.40462	60468	4.01522	91.3414
2023-04-09	0630_1cr	1	0630_1cr_indiv1_zerfall_zstack	0630_1cr_indiv1_zerfall	GameticNucleus	200.751	2.40462	121558	6.61722	111.419
2023-04-10	0630_1cr	1	0630_1cr_indiv1_zerfall_zstack	0630_1cr_indiv1_zerfall	GameticNucleus	200.751	2.40462	100699	6.11987	99.8008
2023-04-11	0630_1cr	1	0630_1cr_indiv1_zerfall_zstack	0630_1cr_indiv1_zerfall	GameticNucleus	200.751	2.40462	131849	7.01753	113.958
2023-04-12	0630_1cr	1	0630_1cr_indiv1_zerfall_zstack	0630_1cr_indiv1_zerfall	GameticNucleus	200.751	2.40462	85952	5.6771	91.8291
2023-04-13	0630_1cr	1	0630_1cr_indiv1_zerfall_zstack	0630_1cr_indiv1_zerfall	GameticNucleus	200.751	2.40462	89556	5.73775	94.6681
2023-04-14	0630_1cr	1	0630_1cr_indiv1_zerfall_zstack	0630_1cr_indiv1_zerfall	GameticNucleus	200.751	2.40462	94070	5.30105	107.632
2023-04-15	0630_1cr	1	0630_1cr_indiv1_zerfall_zstack	0630_1cr_indiv1_zerfall	GameticNucleus	200.751	2.40462	139885	7.35112	115.417
2023-04-16	0630_1cr	1	0630_1cr_indiv1_zerfall_zstack	0630_1cr_indiv1_zerfall	GameticNucleus	200.751	2.40462	66544	4.46405	90.413
2023-04-17	0630_1cr	1	0630_1cr_indiv1_zerfall_zstack	0630_1cr_indiv1_zerfall	GameticNucleus	200.751	2.40462	106414	6.16232	104.738
2023-04-18	0630_1cr	1	0630_1cr_indiv1_zerfall_zstack	0630_1cr_indiv1_zerfall	GameticNucleus	200.751	2.40462	104839	6.62935	95.9186
2023-04-19	0630_1cr	1	0630_1cr_indiv1_zerfall_zstack	0630_1cr_indiv1_zerfall	GameticNucleus	200.751	2.40462	72014	4.81583	90.6977
2023-04-20	0630_1cr	1	0630_1cr_indiv1_zerfall_zstack	0630_1cr_indiv1_zerfall	GameticNucleus	200.751	2.40462	83722	5.61038	90.5103
2023-04-21	0630_1cr	1	0630_1cr_indiv1_zerfall_zstack	0630_1cr_indiv1_zerfall	GameticNucleus	200.751	2.40462	122160	6.18659	119.765
2023-04-22	0630_1cr	1	0630_1cr_indiv1_zerfall_zstack	0630_1cr_indiv1_zerfall	GameticNucleus	200.751	2.40462	105477	6.32609	101.128
2023-04-23	0630_1cr	1	0630_1cr_indiv1_zerfall_zstack	0630_1cr_indiv1_zerfall	GameticNucleus	200.751	2.40462	112829	6.65968	102.759
2023-04-24	0630_1cr	1	0630_1cr_indiv1_zerfall_zstack	0630_1cr_indiv1_zerfall	GameticNucleus	200.751	2.40462	88864	5.58006	96.5913
2023-04-25	0630_1cr	1	0630_1cr_indiv1_zerfall_zstack	0630_1cr_indiv1_zerfall	GameticNucleus	200.751	2.40462	63873	4.84616	79.9412
2023-04-26	0630_1cr	1	0630_1cr_indiv1_zerfall_zstack	0630_1cr_indiv1_zerfall	GameticNucleus	200.751	2.40462	120395	7.05392	103.521
2023-04-27	0630_1cr	1	0630_1cr_indiv1_zerfall_zstack	0630_1cr_indiv1_zerfall	GameticNucleus	200.751	2.40462	62487	4.23963	89.3948
2023-04-28	0630_1cr	1	0630_1cr_indiv1_zerfall_zstack	0630_1cr_indiv1_zerfall	GameticNucleus	200.751	2.40462	95436	5.62251	102.951
2023-04-29	0630_1cr	1	0630_1cr_indiv1_zerfall_zstack	0630_1cr_indiv1_zerfall	GameticNucleus	200.751	2.40462	88535	5.17975	103.671
2023-04-30	0630_1cr	1	0630_1cr_indiv1_zerfall_zstack	0630_1cr_indiv1_zerfall	GameticNucleus	200.751	2.40462	93659	5.96824	95.1819
2023-05-01	0630_1cr	1	0630_1cr_indiv1_zerfall_zstack	0630_1cr_indiv1_zerfall	GameticNucleus	200.751	2.40462	55371	3.92424	85.5811
2023-05-02	0630_1cr	1	0630_1cr_indiv1_zerfall_zstack	0630_1cr_indiv1_zerfall	GameticNucleus	200.751	2.40462	111229	7.3026	92.3829
2023-05-03	0630_1cr	1	0630_1cr_indiv1_zerfall_zstack	0630_1cr_indiv1_zerfall	GameticNucleus	200.751	2.40462	102173	6.04708	102.48
2023-05-04	0630_1cr	1	0630_1cr_indiv1_zerfall_zstack	0630_1cr_indiv1_zerfall	GameticNucleus	200.751	2.40462	55401	3.98489	84.3242
2023-05-05	0630_1cr	1	0630_1cr_indiv1_zerfall_zstack	0630_1cr_indiv1_zerfall	GameticNucleus	200.751	2.40462	78529	5.20401	91.5256
2023-05-06	0630_1cr	1	0630_1cr_indiv1_zerfall_zstack	0630_1cr_indiv1_zerfall	GameticNucleus	200.751	2.40462	60649	4.48831	81.9581
2023-05-07	0630_1cr	1	0630_1cr_indiv1_zerfall_zstack	0630_1cr_indiv1_zerfall	GameticNucleus	200.751	2.40462	96931	5.16762	113.769
2023-05-08	0630_1cr	1	0630_1cr_indiv1_zerfall_zstack	0630_1cr_indiv1_zerfall	GameticNucleus	200.751	2.40462	104189	6.35641	99.417
2023-05-09	0630_1cr	1	0630_1cr_indiv1_zerfall_zstack	0630_1cr_indiv1_zerfall	GameticNucleus	200.751	2.40462	113077	6.1138	112.18
2023-05-10	0630_1cr	1	0630_1cr_indiv1_zerfall_zstack	0630_1cr_indiv1_zerfall	GameticNucleus	200.751	2.40462	101487	6.01676	102.305
2023-05-11	0630_1cr	1	0630_1cr_indiv1_zerfall_zstack	0630_1cr_indiv1_zerfall	GameticNucleus	200.751	2.40462	131488	7.48456	106.554
2023-05-12	0630_1cr	1	0630_1cr_indiv1_zerfall_zstack	0630_1cr_indiv1_zerfall	GameticNucleus	200.751	2.40462	99714	5.99856	100.823
2023-05-13	0630_1cr	1	0630_1cr_indiv1_zerfall_zstack	0630_1cr_indiv1_zerfall	GameticNucleus	200.751	2.40462	64488	4.95533	78.9327
2023-05-14	0630_1cr	1	0630_1cr_indiv1_zerfall_zstack	0630_1cr_indiv1_zerfall	GameticNucleus	200.751	2.40462	98513	6.12593	97.5376
2023-05-15	0630_1cr	1	0630_1cr_indiv1_zerfall_zstack	0630_1cr_indiv1_zerfall	GameticNucleus	200.751	2.40462	75714	5.17975	88.6581
2023-05-16	0630_1cr	1	0630_1cr_indiv1_zerfall_zstack	0630_1cr_indiv1_zerfall	GameticNucleus	200.751	2.40462	128562	7.07212	110.259
2023-05-17	0630_1cr	1	0630_1cr_indiv1_zerfall_zstack	0630_1cr_indiv1_zerfall	GameticNucleus	200.751	2.40462	68660	4.75518	87.5765
2023-05-18	0630_1cr	1	0630_1cr_indiv1_zerfall_zstack	0630_1cr_indiv1_zerfall	GameticNucleus	200.751	2.40462	94184	5.68923	100.409
2023-05-19	0630_1cr	1	0630_1cr_indiv1_zerfall_zstack	0630_1cr_indiv1_zerfall	GameticNucleus	200.751	2.40462	63989	4.73698	81.9321
2023-05-20	0630_1cr	1	0630_1cr_indiv1_zerfall_zstack	0630_1cr_indiv1_zerfall	GameticNucleus	200.751	2.40462	63878	4.83403	80.1481
2023-05-21	0630_1cr	1	0630_1cr_indiv1_zerfall_zstack	0630_1cr_indiv1_zerfall	GameticNucleus	200.751	2.40462	91580	6.38674	86.9706
2023-05-22	0630_1cr	1	0630_1cr_indiv1_zerfall_zstack	0630_1cr_indiv1_zerfall	GameticNucleus	200.751	2.40462	110351	5.98037	111.918
2023-05-23	0630_1cr	1	0630_1cr_indiv1_zerfall_zstack	0630_1cr_indiv1_zerfall	GameticNucleus	200.751	2.40462	63342	4.54896	84.456
2023-05-24	0630_1cr	1	0630_1cr_indiv1_zerfall_zstack	0630_1cr_indiv1_zerfall	GameticNucleus	200.751	2.40462	89965	5.51334	98.9714
2023-05-25	0630_1cr	1	0630_1cr_indiv1_zerfall_zstack	0630_1cr_indiv1_zerfall	GameticNucleus	200.751	2.40462	117270	6.30183	112.868
2023-05-26	0630_1cr	1	0630_1cr_indiv1_zerfall_zstack	0630_1cr_indiv1_zerfall	GameticNucleus	200.751	2.40462	122447	7.90913	93.9011
2023-05-27	0630_1cr	1	0630_1cr_indiv1_zerfall_zstack	0630_1cr_indiv1_zerfall	GameticNucleus	200.751	2.40462	68108	4.53683	91.0535
2023-05-28	0630_1cr	1	0630_1cr_indiv1_zerfall_zstack	0630_1cr_indiv1_zerfall	GameticNucleus	200.751	2.40462	69087	5.33745	78.508
2023-05-29	0630_1cr	1	0630_1cr_indiv1_zerfall_zstack	0630_1cr_indiv1_zerfall	GameticNucleus	200.751	2.40462	95717	5.30712	109.391
2023-05-30	0630_1cr	1	0630_1cr_indiv1_zerfall_zstack	0630_1cr_indiv1_zerfall	GameticNucleus	200.751	2.40462	46194	3.68162	76.1021
2023-05-31	0630_1cr	1	0630_1cr_indiv1_zerfall_zstack	0630_1cr_indiv1_zerfall	GameticNucleus	200.751	2.40462	149435	8.50959	106.511
2023-06-01	0630_1cr	1	0630_1cr_indiv1_zerfall_zstack	0630_1cr_indiv1_zerfall	GameticNucleus	200.751	2.40462	87092	5.32532	99.1936
2023-06-02	0630_1cr	1	0630_1cr_indiv1_zerfall_zstack	0630_1cr_indiv1_zerfall	GameticNucleus	200.751	2.40462	67681	4.90681	83.6601
2023-06-03	0630_1cr	1	0630_1cr_indiv1_zerfall_zstack	0630_1cr_indiv1_zerfall	GameticNucleus	200.751	2.40462	105222	6.48378	98.4303
2023-06-04	0630_1cr	1	0630_1cr_indiv1_zerfall_zstack	0630_1cr_indiv1_zerfall	GameticNucleus	200.751	2.40462	57839	4.05767	86.4559
2023-06-05	0630_1cr	1	0630_1cr_indiv1_zerfall_zstack	0630_1cr_indiv1_zerfall	GameticNucleus	200.751	2.40462	113593	6.76279	101.877
2023-06-06	0630_1cr	1	0630_1cr_indiv1_zerfall_zstack	0630_1cr_indiv1_zerfall	GameticNucleus	200.751	2.40462	113248	6.62329	103.707
2023-06-07	0630_1cr	1	0630_1cr_indiv1_zerfall_zstack	0630_1cr_indiv1_zerfall	GameticNucleus	200.751	2.40462	98433	6.35641	93.9246
2023-06-08	0630_1cr	1	0630_1cr_indiv1_zerfall_zstack	0630_1cr_indiv1_zerfall	GameticNucleus	200.751	2.40462	50403	3.83932	79.6256
2023-06-09	0630_1cr	1	0630_1cr_indiv1_zerfall_zstack	0630_1cr_indiv1_zerfall	GameticNucleus	200.751	2.40462	111133	6.75066	99.85
2023-06-10	0630_1cr	1	0630_1cr_indiv1_zerfall_zstack	0630_1cr_indiv1_zerfall	GameticNucleus	200.751	2.40462	109357	6.40494	103.558
2023-06-11	0630_1cr	1	0630_1cr_indiv1_zerfall_zstack	0630_1cr_indiv1_zerfall	GameticNucleus	200.751	2.40462	40222	3.28738	74.2103
2023-06-12	0630_1cr	1	0630_1cr_indiv1_zerfall_zstack	0630_1cr_indiv1_zerfall	GameticNucleus	200.751	2.40462	107793	6.2715	104.249
2023-06-13	0630_1cr	1	0630_1cr_indiv1_zerfall_zstack	0630_1cr_indiv1_zerfall	GameticNucleus	200.751	2.40462	70726	4.28209	100.178
2023-06-14	0630_1cr	1	0630_1cr_indiv1_zerfall_zstack	0630_1cr_indiv1_zerfall	GameticNucleus	200.751	2.40462	68652	4.74305	87.7903
2023-06-15	0630_1cr	1	0630_1cr_indiv1_zerfall_zstack	0630_1cr_indiv1_zerfall	GameticNucleus	200.751	2.40462	88192	5.64678	94.7282
2023-06-16	0630_1cr	1	0630_1cr_indiv1_zerfall_zstack	0630_1cr_indiv1_zerfall	GameticNucleus	200.751	2.40462	88265	5.89545	90.8076
2023-06-17	0630_1cr	1	0630_1cr_indiv1_zerfall_zstack	0630_1cr_indiv1_zerfall	GameticNucleus	200.751	2.40462	130173	6.79918	116.122
2023-06-18	0630_1cr	1	0630_1cr_indiv1_zerfall_zstack	0630_1cr_indiv1_zerfall	GameticNucleus	200.751	2.40462	113694	7.19949	95.7826
2023-06-19	0630_1cr	1	0630_1cr_indiv1_zerfall_zstack	0630_1cr_indiv1_zerfall	GameticNucleus	200.751	2.40462	66462	4.68846	85.9793
2023-06-20	0630_1cr	1	0630_1cr_indiv1_zerfall_zstack	0630_1cr_indiv1_zerfall	GameticNucleus	200.751	2.40462	104971	6.05315	105.181
2023-06-21	0630_1cr	1	0630_1cr_indiv1_zerfall_zstack	0630_1cr_indiv1_zerfall	GameticNucleus	200.751	2.40462	114446	6.8477	101.369
2023-06-22	0630_1cr	1	0630_1cr_indiv1_zerfall_zstack	0630_1cr_indiv1_zerfall	GameticNucleus	200.751	2.40462	68776	4.84009	86.1855
2023-06-23	0630_1cr	1	0630_1cr_indiv1_zerfall_zstack	0630_1cr_indiv1_zerfall	GameticNucleus	200.751	2.40462	131202	7.81815	101.786
2023-06-24	0630_1cr	1	0630_1cr_indiv1_zerfall_zstack	0630_1cr_indiv1_zerfall	GameticNucleus	200.751	2.40462	109337	6.80524	97.4483
2023-06-25	0630_1cr	1	0630_1cr_indiv1_zerfall_zstack	0630_1cr_indiv1_zerfall	GameticNucleus	200.751	2.40462	121575	7.04786	104.626
2023-06-26	0630_1cr	1	0630_1cr_indiv1_zerfall_zstack	0630_1cr_indiv1_zerfall	GameticNucleus	200.751	2.40462	121247	7.35718	99.9563
2023-06-27	0630_1cr	1	0630_1cr_indiv1_zerfall_zstack	0630_1cr_indiv1_zerfall	GameticNucleus	200.751	2.40462	96471	5.71349	102.411
2023-06-28	0630_1cr	1	0630_1cr_indiv1_zerfall_zstack	0630_1cr_indiv1_zerfall	GameticNucleus	200.751	2.40462	80246	5.30105	91.8146
2023-06-29	0630_1cr	1	0630_1cr_indiv1_zerfall_zstack	0630_1cr_indiv1_zerfall	GameticNucleus	200.751	2.40462	66035	4.57322	87.5796
2023-06-30	0630_1cr	1	0630_1cr_indiv1_zerfall_zstack	0630_1cr_indiv1_zerfall	GameticNucleus	200.751	2.40462	38984	3.05084	77.503
2023-07-01	0630_1cr	1	0630_1cr_indiv1_zerfall_zstack	0630_1cr_indiv1_zerfall	GameticNucleus	200.751	2.40462	59516	4.45192	81.0845
2023-07-02	0630_1cr	1	0630_1cr_indiv1_zerfall_zstack	0630_1cr_indiv1_zerfall	GameticNucleus	200.751	2.40462	111042	6.29576	106.977
2023-07-03	0630_1cr	1	0630_1cr_indiv1_zerfall_zstack	0630_1cr_indiv1_zerfall	GameticNucleus	200.751	2.40462	150042	7.26621	125.244
2023-07-04	0630_1cr	1	0630_1cr_indiv1_zerfall_zstack	0630_1cr_indiv1_zerfall	GameticNucleus	200.751	2.40462	162016	7.90306	124.341
2023-07-05	0630_1cr	1	0630_1cr_indiv1_zerfall_zstack	0630_1cr_indiv1_zerfall	GameticNucleus	200.751	2.40462	60483	4.62781	79.27
2023-07-06	0630_1cr	1	0630_1cr_indiv1_zerfall_zstack	0630_1cr_indiv1_zerfall	GameticNucleus	200.751	2.40462	69856	4.8037	88.202
2023-07-07	0630_1cr	1	0630_1cr_indiv1_zerfall_zstack	0630_1cr_indiv1_zerfall	GameticNucleus	200.751	2.40462	89090	5.74989	93.9768
2023-07-08	0630_1cr	1	0630_1cr_indiv1_zerfall_zstack	0630_1cr_indiv1_zerfall	GameticNucleus	200.751	2.40462	55341	3.95456	84.8788
2023-07-09	0630_1cr	1	0630_1cr_indiv1_zerfall_zstack	0630_1cr_indiv1_zerfall	GameticNucleus	200.751	2.40462	84182	4.98566	102.411
2023-07-10	0630_1cr	1	0630_1cr_indiv1_zerfall_zstack	0630_1cr_indiv1_zerfall	GameticNucleus	200.751	2.40462	67741	4.74911	86.5147
2023-07-11	0630_1cr	1	0630_1cr_indiv1_zerfall_zstack	0630_1cr_indiv1_zerfall	GameticNucleus	200.751	2.40462	68162	5.08877	81.242
2023-07-12	0630_1cr	1	0630_1cr_indiv1_zerfall_zstack	0630_1cr_indiv1_zerfall	GameticNucleus	200.751	2.40462	82360	5.1009	97.931
2023-07-13	0630_1cr	1	0630_1cr_indiv1_zerfall_zstack	0630_1cr_indiv1_zerfall	GameticNucleus	200.751	2.40462	55948	4.60355	73.7128
2023-07-14	0630_1cr	1	0630_1cr_indiv1_zerfall_zstack	0630_1cr_indiv1_zerfall	GameticNucleus	200.751	2.40462	70838	4.90681	87.5624
2023-07-15	0630_1cr	1	0630_1cr_indiv1_zerfall_zstack	0630_1cr_indiv1_zerfall	GameticNucleus	200.751	2.40462	111935	5.74382	118.2
2023-07-16	0630_1cr	1	0630_1cr_indiv1_zerfall_zstack	0630_1cr_indiv1_zerfall	GameticNucleus	200.751	2.40462	70846	4.48224	95.8674
2023-07-17	0630_1cr	1	0630_1cr_indiv1_zerfall_zstack	0630_1cr_indiv1_zerfall	GameticNucleus	200.751	2.40462	77493	4.84616	96.9875
2023-07-18	0630_1cr	1	0630_1cr_indiv1_zerfall_zstack	0630_1cr_indiv1_zerfall	GameticNucleus	200.751	2.40462	52274	4.33668	73.1105
2023-07-19	0630_1cr	1	0630_1cr_indiv1_zerfall_zstack	0630_1cr_indiv1_zerfall	GameticNucleus	200.751	2.40462	53238	3.7908	85.1808
2023-07-20	0630_1cr	1	0630_1cr_indiv1_zerfall_zstack	0630_1cr_indiv1_zerfall	GameticNucleus	200.751	2.40462	90317	5.43449	100.8
2023-07-21	0630_1cr	1	0630_1cr_indiv1_zerfall_zstack	0630_1cr_indiv1_zerfall	GameticNucleus	200.751	2.40462	119919	7.53914	96.4755
2023-07-22	0630_1cr	1	0630_1cr_indiv1_zerfall_zstack	0630_1cr_indiv1_zerfall	GameticNucleus	200.751	2.40462	107828	6.70213	97.5819
2023-07-23	0630_1cr	1	0630_1cr_indiv1_zerfall_zstack	0630_1cr_indiv1_zerfall	GameticNucleus	200.751	2.40462	48303	4.17898	70.106
2023-07-24	0630_1cr	1	0630_1cr_indiv1_zerfall_zstack	0630_1cr_indiv1_zerfall	GameticNucleus	200.751	2.40462	62332	4.65814	81.1615
2023-07-25	0630_1cr	1	0630_1cr_indiv1_zerfall_zstack	0630_1cr_indiv1_zerfall	GameticNucleus	200.751	2.40462	64967	5.05238	77.9916
2023-07-26	0630_1cr	1	0630_1cr_indiv1_zerfall_zstack	0630_1cr_indiv1_zerfall	GameticNucleus	200.751	2.40462	55739	4.23963	79.7411
2023-07-27	0630_1cr	1	0630_1cr_indiv1_zerfall_zstack	0630_1cr_indiv1_zerfall	GameticNucleus	200.751	2.40462	77263	5.01599	93.4256
2023-07-28	0630_1cr	1	0630_1cr_indiv1_zerfall_zstack	0630_1cr_indiv1_zerfall	GameticNucleus	200.751	2.40462	79548	5.07664	95.0394
2023-07-29	0630_1cr	1	0630_1cr_indiv1_zerfall_zstack	0630_1cr_indiv1_zerfall	GameticNucleus	200.751	2.40462	46113	3.41475	81.9059
2023-07-30	0630_1cr	1	0630_1cr_indiv1_zerfall_zstack	0630_1cr_indiv1_zerfall	GameticNucleus	200.751	2.40462	71063	4.47011	96.422
2023-07-31	0630_1cr	1	0630_1cr_indiv1_zerfall_zstack	0630_1cr_indiv1_zerfall	GameticNucleus	200.751	2.40462	42623	3.57852	72.2424
2023-08-01	0630_1cr	1	0630_1cr_indiv1_zerfall_zstack	0630_1cr_indiv1_zerfall	GameticNucleus	200.751	2.40462	47138	3.72408	76.772
2023-08-02	0630_1cr	1	0630_1cr_indiv1_zerfall_zstack	0630_1cr_indiv1_zerfall	GameticNucleus	200.751	2.40462	72676	4.75518	92.699
2023-08-03	0630_1cr	1	0630_1cr_indiv1_zerfall_zstack	0630_1cr_indiv1_zerfall	GameticNucleus	200.751	2.40462	57211	4.11833	84.2577
2023-08-04	0630_1cr	1	0630_1cr_indiv1_zerfall_zstack	0630_1cr_indiv1_zerfall	GameticNucleus	200.751	2.40462	66244	5.13123	78.3026
2023-08-05	0630_1cr	1	0630_1cr_indiv1_zerfall_zstack	0630_1cr_indiv1_zerfall	GameticNucleus	200.751	2.40462	63865	4.78551	80.9442
2023-08-06	0630_1cr	1	0630_1cr_indiv1_zerfall_zstack	0630_1cr_indiv1_zerfall	GameticNucleus	200.751	2.40462	64611	4.59748	85.2388
2023-08-07	0630_1cr	1	0630_1cr_indiv1_zerfall_zstack	0630_1cr_indiv1_zerfall	GameticNucleus	200.751	2.40462	80130	4.98566	97.4818
2023-08-08	0630_1cr	1	0630_1cr_indiv1_zerfall_zstack	0630_1cr_indiv1_zerfall	GameticNucleus	200.751	2.40462	52776	3.9303	81.4444
2023-08-09	0630_1cr	1	0630_1cr_indiv1_zerfall_zstack	0630_1cr_indiv1_zerfall	GameticNucleus	200.751	2.40462	104577	5.91971	107.149
2023-08-10	0630_1cr	1	0630_1cr_indiv1_zerfall_zstack	0630_1cr_indiv1_zerfall	GameticNucleus	200.751	2.40462	108566	6.12593	107.491
2023-08-11	0630_1cr	1	0630_1cr_indiv1_zerfall_zstack	0630_1cr_indiv1_zerfall	GameticNucleus	200.751	2.40462	47887	3.86358	75.1758
2023-08-12	0630_1cr	1	0630_1cr_indiv1_zerfall_zstack	0630_1cr_indiv1_zerfall	GameticNucleus	200.751	2.40462	50701	4.22143	72.8463
2023-08-13	0630_1cr	1	0630_1cr_indiv1_zerfall_zstack	0630_1cr_indiv1_zerfall	GameticNucleus	200.751	2.40462	74772	4.9432	91.7448
2023-08-14	0630_1cr	1	0630_1cr_indiv1_zerfall_zstack	0630_1cr_indiv1_zerfall	GameticNucleus	200.751	2.40462	224082	9.97739	136.22
2023-08-15	0630_1cr	1	0630_1cr_indiv1_zerfall_zstack	0630_1cr_indiv1_zerfall	GameticNucleus	200.751	2.40462	73634	4.40946	101.285
2023-08-16	0630_1cr	1	0630_1cr_indiv1_zerfall_zstack	0630_1cr_indiv1_zerfall	GameticNucleus	200.751	2.40462	85818	5.22827	99.5568
2023-08-17	0630_1cr	1	0630_1cr_indiv1_zerfall_zstack	0630_1cr_indiv1_zerfall	GameticNucleus	200.751	2.40462	84027	5.39203	94.5186
2023-08-18	0630_1cr	1	0630_1cr_indiv1_zerfall_zstack	0630_1cr_indiv1_zerfall	GameticNucleus	200.751	2.40462	72055	5.37384	81.3262
2023-08-19	0630_1cr	1	0630_1cr_indiv1_zerfall_zstack	0630_1cr_indiv1_zerfall	GameticNucleus	200.751	2.40462	51185	4.01522	77.3187
2023-08-20	0630_1cr	1	0630_1cr_indiv1_zerfall_zstack	0630_1cr_indiv1_zerfall	GameticNucleus	200.751	2.40462	64726	4.68846	83.7335
2023-08-21	0630_1cr	1	0630_1cr_indiv1_zerfall_zstack	0630_1cr_indiv1_zerfall	GameticNucleus	200.751	2.40462	50425	3.83326	79.7864
2023-08-22	0630_1cr	1	0630_1cr_indiv1_zerfall_zstack	0630_1cr_indiv1_zerfall	GameticNucleus	200.751	2.40462	55387	4.088	82.1766
2023-08-23	0630_1cr	1	0630_1cr_indiv1_zerfall_zstack	0630_1cr_indiv1_zerfall	GameticNucleus	200.751	2.40462	58501	4.26389	83.2162
2023-08-24	0630_1cr	1	0630_1cr_indiv1_zerfall_zstack	0630_1cr_indiv1_zerfall	GameticNucleus	200.751	2.40462	114742	6.02282	115.551
2023-08-25	0630_1cr	1	0630_1cr_indiv1_zerfall_zstack	0630_1cr_indiv1_zerfall	GameticNucleus	200.751	2.40462	65677	4.35487	91.4721
2023-08-26	0630_1cr	1	0630_1cr_indiv1_zerfall_zstack	0630_1cr_indiv1_zerfall	GameticNucleus	200.751	2.40462	75513	4.82796	94.8656
2023-08-27	0630_1cr	1	0630_1cr_indiv1_zerfall_zstack	0630_1cr_indiv1_zerfall	GameticNucleus	200.751	2.40462	50068	3.82113	79.473
2023-08-28	0630_1cr	1	0630_1cr_indiv1_zerfall_zstack	0630_1cr_indiv1_zerfall	GameticNucleus	200.751	2.40462	34905	3.08116	68.7106
2023-08-29	0630_1cr	1	0630_1cr_indiv1_zerfall_zstack	0630_1cr_indiv1_zerfall	GameticNucleus	200.751	2.40462	94441	5.96824	95.9766
2023-08-30	0630_1cr	1	0630_1cr_indiv1_zerfall_zstack	0630_1cr_indiv1_zerfall	GameticNucleus	200.751	2.40462	48409	3.96063	74.1332
2023-08-31	0630_1cr	1	0630_1cr_indiv1_zerfall_zstack	0630_1cr_indiv1_zerfall	GameticNucleus	200.751	2.40462	127645	6.92655	111.773
2023-09-01	0630_1cr	1	0630_1cr_indiv1_zerfall_zstack	0630_1cr_indiv1_zerfall	GameticNucleus	200.751	2.40462	95505	5.33138	108.652
2023-09-02	0630_1cr	1	0630_1cr_indiv1_zerfall_zstack	0630_1cr_indiv1_zerfall	GameticNucleus	200.751	2.40462	56155	3.99702	85.2124
2023-09-03	0630_1cr	1	0630_1cr_indiv1_zerfall_zstack	0630_1cr_indiv1_zerfall	GameticNucleus	200.751	2.40462	49578	4.05767	74.1076
2023-09-04	0630_1cr	1	0630_1cr_indiv1_zerfall_zstack	0630_1cr_indiv1_zerfall	GameticNucleus	200.751	2.40462	75750	5.23434	87.7752
2023-09-05	0630_1cr	1	0630_1cr_indiv1_zerfall_zstack	0630_1cr_indiv1_zerfall	GameticNucleus	200.751	2.40462	103311	5.89545	106.287
2023-09-06	0630_1cr	1	0630_1cr_indiv1_zerfall_zstack	0630_1cr_indiv1_zerfall	GameticNucleus	200.751	2.40462	93444	5.6953	99.5144
2023-09-07	0630_1cr	1	0630_1cr_indiv1_zerfall_zstack	0630_1cr_indiv1_zerfall	GameticNucleus	200.751	2.40462	45216	3.91211	70.1023
2023-09-08	0630_1cr	1	0630_1cr_indiv1_zerfall_zstack	0630_1cr_indiv1_zerfall	GameticNucleus	200.751	2.40462	92911	6.67787	84.3878
2023-09-09	0630_1cr	1	0630_1cr_indiv1_zerfall_zstack	0630_1cr_indiv1_zerfall	GameticNucleus	200.751	2.40462	53647	4.12439	78.8926
2023-09-10	0630_1cr	1	0630_1cr_indiv1_zerfall_zstack	0630_1cr_indiv1_zerfall	GameticNucleus	200.751	2.40462	53510	4.14865	78.231
2023-09-11	0630_1cr	1	0630_1cr_indiv1_zerfall_zstack	0630_1cr_indiv1_zerfall	GameticNucleus	200.751	2.40462	25661	2.34726	66.3075
2023-09-12	0630_1cr	1	0630_1cr_indiv1_zerfall_zstack	0630_1cr_indiv1_zerfall	GameticNucleus	200.751	2.40462	38748	3.37836	69.5655
2023-09-13	0630_1cr	1	0630_1cr_indiv1_zerfall_zstack	0630_1cr_indiv1_zerfall	GameticNucleus	200.751	2.40462	48342	4.20324	69.7576
2023-09-14	0630_1cr	1	0630_1cr_indiv1_zerfall_zstack	0630_1cr_indiv1_zerfall	GameticNucleus	200.751	2.40462	110211	6.29576	106.176
2023-09-15	0630_1cr	1	0630_1cr_indiv1_zerfall_zstack	0630_1cr_indiv1_zerfall	GameticNucleus	200.751	2.40462	80260	5.5194	88.1978
2023-09-16	0630_1cr	1	0630_1cr_indiv1_zerfall_zstack	0630_1cr_indiv1_zerfall	GameticNucleus	200.751	2.40462	40775	3.32984	74.2714
2023-09-17	0630_1cr	1	0630_1cr_indiv1_zerfall_zstack	0630_1cr_indiv1_zerfall	GameticNucleus	200.751	2.40462	101969	6.43526	96.1065
2023-09-18	0630_1cr	1	0630_1cr_indiv1_zerfall_zstack	0630_1cr_indiv1_zerfall	GameticNucleus	200.751	2.40462	51253	3.72408	83.4739
2023-09-19	0630_1cr	1	0630_1cr_indiv1_zerfall_zstack	0630_1cr_indiv1_zerfall	GameticNucleus	200.751	2.40462	103116	6.15019	101.692
2023-09-20	0630_1cr	1	0630_1cr_indiv1_zerfall_zstack	0630_1cr_indiv1_zerfall	GameticNucleus	200.751	2.40462	77896	5.02205	94.0773
2023-09-21	0630_1cr	1	0630_1cr_indiv1_zerfall_zstack	0630_1cr_indiv1_zerfall	GameticNucleus	200.751	2.40462	77507	5.19794	90.4399
2023-09-22	0630_1cr	1	0630_1cr_indiv1_zerfall_zstack	0630_1cr_indiv1_zerfall	GameticNucleus	200.751	2.40462	52376	3.43901	92.3739
2023-09-23	0630_1cr	1	0630_1cr_indiv1_zerfall_zstack	0630_1cr_indiv1_zerfall	GameticNucleus	200.751	2.40462	73090	4.57322	96.9363
2023-09-24	0630_1cr	1	0630_1cr_indiv1_zerfall_zstack	0630_1cr_indiv1_zerfall	GameticNucleus	200.751	2.40462	29324	2.72331	65.3096
2023-09-25	0630_1cr	1	0630_1cr_indiv1_zerfall_zstack	0630_1cr_indiv1_zerfall	GameticNucleus	200.751	2.40462	45193	2.97199	92.2306
2023-09-26	0630_1cr	1	0630_1cr_indiv1_zerfall_zstack	0630_1cr_indiv1_zerfall	GameticNucleus	200.751	2.40462	30725	2.58381	72.1244
2023-09-27	0630_1cr	1	0630_1cr_indiv1_zerfall_zstack	0630_1cr_indiv1_zerfall	GameticNucleus	200.751	2.40462	30396	2.65659	69.3973
2022-07-14	8pm_1ar2	1	0712_8pm_1ar2_indiv1_gametes_zstack	0712_8pm_1ar2_indiv1_gametes	ZygoticNucleus	346.75	3.116	462486	20.3898	169.844
2022-07-14	8pm_1ar2	1	0712_8pm_1ar2_indiv1_gametes_zstack	0712_8pm_1ar2_indiv1_gametes	ZygoticNucleus	346.75	3.116	217680	9.65952	168.744
2022-07-14	8pm_1ar2	1	0712_8pm_1ar2_indiv1_gametes_zstack	0712_8pm_1ar2_indiv1_gametes	ZygoticNucleus	346.75	3.116	729718	29.7498	183.669
2022-07-14	8pm_1ar2	1	0712_8pm_1ar2_indiv1_gametes_zstack	0712_8pm_1ar2_indiv1_gametes	ZygoticNucleus	346.75	3.116	417597	14.8038	211.228
2022-07-14	8pm_1ar2	1	0712_8pm_1ar2_indiv1_gametes_zstack	0712_8pm_1ar2_indiv1_gametes	ZygoticNucleus	346.75	3.116	487979	22.0297	165.866
2022-07-14	8pm_1ar2	1	0712_8pm_1ar2_indiv1_gametes_zstack	0712_8pm_1ar2_indiv1_gametes	ZygoticNucleus	346.75	3.116	646469	25.0773	193.033
2022-07-14	8pm_1ar2	1	0712_8pm_1ar2_indiv1_gametes_zstack	0712_8pm_1ar2_indiv1_gametes	ZygoticNucleus	346.75	3.116	254066	10.4757	181.605
2022-07-14	8pm_1ar2	1	0712_8pm_1ar2_indiv1_gametes_zstack	0712_8pm_1ar2_indiv1_gametes	ZygoticNucleus	346.75	3.116	350972	14.946	175.838
2022-07-14	8pm_1ar2	1	0712_8pm_1ar2_indiv1_gametes_zstack	0712_8pm_1ar2_indiv1_gametes	ZygoticNucleus	346.75	3.116	238017	11.1047	160.497
2022-07-14	8pm_1ar2	1	0712_8pm_1ar2_indiv1_gametes_zstack	0712_8pm_1ar2_indiv1_gametes	ZygoticNucleus	346.75	3.116	288857	10.6479	203.134
2022-07-14	8pm_1ar2	1	0712_8pm_1ar2_indiv1_gametes_zstack	0712_8pm_1ar2_indiv1_gametes	ZygoticNucleus	346.75	3.116	194503	8.91821	163.311
2022-07-14	8pm_1ar2	1	0712_8pm_1ar2_indiv1_gametes_zstack	0712_8pm_1ar2_indiv1_gametes	ZygoticNucleus	346.75	3.116	265388	10.8351	183.406
2022-07-14	8pm_1ar2	1	0712_8pm_1ar2_indiv1_gametes_zstack	0712_8pm_1ar2_indiv1_gametes	ZygoticNucleus	346.75	3.116	167646	7.86989	159.511
2022-07-14	8pm_1ar2	1	0712_8pm_1ar2_indiv1_gametes_zstack	0712_8pm_1ar2_indiv1_gametes	ZygoticNucleus	346.75	3.116	234128	11.247	155.877
2022-07-14	8pm_1ar2	1	0712_8pm_1ar2_indiv1_gametes_zstack	0712_8pm_1ar2_indiv1_gametes	ZygoticNucleus	346.75	3.116	477078	19.1244	186.796
2022-07-14	8pm_1ar2	1	0712_8pm_1ar2_indiv1_gametes_zstack	0712_8pm_1ar2_indiv1_gametes	ZygoticNucleus	346.75	3.116	182263	8.08704	168.762
2022-07-14	8pm_1ar2	1	0712_8pm_1ar2_indiv1_gametes_zstack	0712_8pm_1ar2_indiv1_gametes	ZygoticNucleus	346.75	3.116	607704	26.1181	174.227
2022-07-14	8pm_1ar2	1	0712_8pm_1ar2_indiv1_gametes_zstack	0712_8pm_1ar2_indiv1_gametes	ZygoticNucleus	346.75	3.116	489025	25.4442	143.916
2022-07-14	8pm_1ar2	1	0712_8pm_1ar2_indiv1_gametes_zstack	0712_8pm_1ar2_indiv1_gametes	ZygoticNucleus	346.75	3.116	377890	21.7826	129.904
2022-07-14	8pm_1ar2	1	0712_8pm_1ar2_indiv1_gametes_zstack	0712_8pm_1ar2_indiv1_gametes	ZygoticNucleus	346.75	3.116	207155	9.63706	160.96
2022-07-14	8pm_1ar2	1	0712_8pm_1ar2_indiv1_gametes_zstack	0712_8pm_1ar2_indiv1_gametes	ZygoticNucleus	346.75	3.116	235136	11.4417	153.885
2022-07-14	8pm_1ar2	1	0712_8pm_1ar2_indiv1_gametes_zstack	0712_8pm_1ar2_indiv1_gametes	ZygoticNucleus	346.75	3.116	421433	21.1311	149.338
2022-07-14	8pm_1ar2	1	0712_8pm_1ar2_indiv1_gametes_zstack	0712_8pm_1ar2_indiv1_gametes	ZygoticNucleus	346.75	3.116	156415	8.13197	144.029
2022-07-14	8pm_1ar2	1	0712_8pm_1ar2_indiv1_gametes_zstack	0712_8pm_1ar2_indiv1_gametes	ZygoticNucleus	346.75	3.116	272082	18.1958	111.968
2022-07-14	8pm_1ar2	1	0712_8pm_1ar2_indiv1_gametes_zstack	0712_8pm_1ar2_indiv1_gametes	ZygoticNucleus	346.75	3.116	184286	8.4839	162.653
2022-07-14	8pm_1ar2	1	0712_8pm_1ar2_indiv1_gametes_zstack	0712_8pm_1ar2_indiv1_gametes	ZygoticNucleus	346.75	3.116	283584	13.5907	156.245
2022-07-14	8pm_1ar2	1	0712_8pm_1ar2_indiv1_gametes_zstack	0712_8pm_1ar2_indiv1_gametes	ZygoticNucleus	346.75	3.116	452489	21.3408	158.768
2022-07-14	8pm_1ar2	1	0712_8pm_1ar2_indiv1_gametes_zstack	0712_8pm_1ar2_indiv1_gametes	ZygoticNucleus	346.75	3.116	316661	17.8963	132.494
2022-07-14	8pm_1ar2	1	0712_8pm_1ar2_indiv1_gametes_zstack	0712_8pm_1ar2_indiv1_gametes	ZygoticNucleus	346.75	3.116	284659	17.1101	124.577
2022-07-14	8pm_1ar2	1	0712_8pm_1ar2_indiv1_gametes_zstack	0712_8pm_1ar2_indiv1_gametes	ZygoticNucleus	346.75	3.116	325691	20.562	118.606
2022-07-14	8pm_1ar2	1	0712_8pm_1ar2_indiv1_gametes_zstack	0712_8pm_1ar2_indiv1_gametes	ZygoticNucleus	346.75	3.116	189129	10.3409	136.951
2022-07-14	8pm_1ar2	1	0712_8pm_1ar2_indiv1_gametes_zstack	0712_8pm_1ar2_indiv1_gametes	ZygoticNucleus	346.75	3.116	479434	20.5695	174.53
2022-07-14	8pm_1ar2	1	0712_8pm_1ar2_indiv1_gametes_zstack	0712_8pm_1ar2_indiv1_gametes	ZygoticNucleus	346.75	3.116	158813	8.49888	139.923
2022-07-14	8pm_1ar2	1	0712_8pm_1ar2_indiv1_gametes_zstack	0712_8pm_1ar2_indiv1_gametes	ZygoticNucleus	346.75	3.116	239934	16.6159	108.127
2022-07-14	8pm_1ar2	1	0712_8pm_1ar2_indiv1_gametes_zstack	0712_8pm_1ar2_indiv1_gametes	ZygoticNucleus	346.75	3.116	327039	18.1509	134.917
2022-07-14	8pm_1ar2	1	0712_8pm_1ar2_indiv1_gametes_zstack	0712_8pm_1ar2_indiv1_gametes	ZygoticNucleus	346.75	3.116	165372	8.67859	142.685
2022-07-14	8pm_1ar2	1	0712_8pm_1ar2_indiv1_gametes_zstack	0712_8pm_1ar2_indiv1_gametes	ZygoticNucleus	346.75	3.116	114080	7.14355	119.581
2022-07-14	8pm_1ar2	1	0712_8pm_1ar2_indiv1_gametes_zstack	0712_8pm_1ar2_indiv1_gametes	ZygoticNucleus	346.75	3.116	51562	4.8073	80.3146
2022-07-14	8pm_1ar2	1	0712_8pm_1ar2_indiv1_gametes_zstack	0712_8pm_1ar2_indiv1_gametes	ZygoticNucleus	346.75	3.116	55810	5.21914	80.0717
2022-07-14	8pm_1ar2	1	0712_8pm_1ar2_indiv1_gametes_zstack	0712_8pm_1ar2_indiv1_gametes	ZygoticNucleus	346.75	3.116	82232	6.08774	101.146
2022-07-14	8pm_1ar2	1	0712_8pm_1ar2_indiv1_gametes_zstack	0712_8pm_1ar2_indiv1_gametes	ZygoticNucleus	346.75	3.116	70986	5.98291	88.8436
2022-07-14	8pm_1ar2	2	0712_8pm_1ar2_indiv2_gametes_zstack	0712_8pm_1ar2_indiv2_gametes	ZygoticNucleus	343.357	3.675	384794	18.6751	154.288
2022-07-14	8pm_1ar2	2	0712_8pm_1ar2_indiv2_gametes_zstack	0712_8pm_1ar2_indiv2_gametes	ZygoticNucleus	343.357	3.675	253948	16.0543	118.446
2022-07-14	8pm_1ar2	2	0712_8pm_1ar2_indiv2_gametes_zstack	0712_8pm_1ar2_indiv2_gametes	ZygoticNucleus	343.357	3.675	261951	14.2946	137.219
2022-07-14	8pm_1ar2	2	0712_8pm_1ar2_indiv2_gametes_zstack	0712_8pm_1ar2_indiv2_gametes	ZygoticNucleus	343.357	3.675	251389	13.733	137.071
2022-07-14	8pm_1ar2	2	0712_8pm_1ar2_indiv2_gametes_zstack	0712_8pm_1ar2_indiv2_gametes	ZygoticNucleus	343.357	3.675	272461	14.7813	138.025
2022-07-14	8pm_1ar2	2	0712_8pm_1ar2_indiv2_gametes_zstack	0712_8pm_1ar2_indiv2_gametes	ZygoticNucleus	343.357	3.675	124527	7.89235	118.147
2022-07-14	8pm_1ar2	2	0712_8pm_1ar2_indiv2_gametes_zstack	0712_8pm_1ar2_indiv2_gametes	ZygoticNucleus	343.357	3.675	215329	12.7446	126.515
2022-07-14	8pm_1ar2	2	0712_8pm_1ar2_indiv2_gametes_zstack	0712_8pm_1ar2_indiv2_gametes	ZygoticNucleus	343.357	3.675	198942	11.8535	125.674
2022-07-14	8pm_1ar2	2	0712_8pm_1ar2_indiv2_gametes_zstack	0712_8pm_1ar2_indiv2_gametes	ZygoticNucleus	343.357	3.675	232464	14.7963	117.644
2022-07-14	8pm_1ar2	2	0712_8pm_1ar2_indiv2_gametes_zstack	0712_8pm_1ar2_indiv2_gametes	ZygoticNucleus	343.357	3.675	168683	12.6173	100.109
2022-07-14	8pm_1ar2	2	0712_8pm_1ar2_indiv2_gametes_zstack	0712_8pm_1ar2_indiv2_gametes	ZygoticNucleus	343.357	3.675	85149	6.4247	99.2413
2022-07-14	8pm_1ar2	2	0712_8pm_1ar2_indiv2_gametes_zstack	0712_8pm_1ar2_indiv2_gametes	ZygoticNucleus	343.357	3.675	124066	8.76096	106.039
2022-07-14	8pm_1ar2	2	0712_8pm_1ar2_indiv2_gametes_zstack	0712_8pm_1ar2_indiv2_gametes	ZygoticNucleus	343.357	3.675	123881	9.02304	102.806
2022-07-14	8pm_1ar2	2	0712_8pm_1ar2_indiv2_gametes_zstack	0712_8pm_1ar2_indiv2_gametes	ZygoticNucleus	343.357	3.675	175427	11.3293	115.946
2022-07-14	8pm_1ar2	2	0712_8pm_1ar2_indiv2_gametes_zstack	0712_8pm_1ar2_indiv2_gametes	ZygoticNucleus	343.357	3.675	163533	10.2735	119.193
2022-07-14	8pm_1ar2	2	0712_8pm_1ar2_indiv2_gametes_zstack	0712_8pm_1ar2_indiv2_gametes	ZygoticNucleus	343.357	3.675	130383	9.41242	103.726
2022-07-14	8pm_1ar2	2	0712_8pm_1ar2_indiv2_gametes_zstack	0712_8pm_1ar2_indiv2_gametes	ZygoticNucleus	343.357	3.675	23188	2.63578	65.875
2022-07-14	8pm_1ar2	2	0712_8pm_1ar2_indiv2_gametes_zstack	0712_8pm_1ar2_indiv2_gametes	ZygoticNucleus	343.357	3.675	117414	9.57715	91.8014
2022-07-14	8pm_1ar2	2	0712_8pm_1ar2_indiv2_gametes_zstack	0712_8pm_1ar2_indiv2_gametes	ZygoticNucleus	343.357	3.675	77757	7.25587	80.2446
2022-07-14	8pm_1ar2	2	0712_8pm_1ar2_indiv2_gametes_zstack	0712_8pm_1ar2_indiv2_gametes	ZygoticNucleus	343.357	3.675	75238	6.44717	87.3844
2022-07-14	8pm_1ar2	2	0712_8pm_1ar2_indiv2_gametes_zstack	0712_8pm_1ar2_indiv2_gametes	ZygoticNucleus	343.357	3.675	48948	5.03942	72.7311
2022-07-14	8pm_1ar2	2	0712_8pm_1ar2_indiv2_gametes_zstack	0712_8pm_1ar2_indiv2_gametes	ZygoticNucleus	343.357	3.675	81212	8.49139	71.6155
2022-07-14	8pm_1ar2	2	0712_8pm_1ar2_indiv2_gametes_zstack	0712_8pm_1ar2_indiv2_gametes	ZygoticNucleus	343.357	3.675	63233	6.7991	69.6399
2022-07-14	8pm_1ar2	2	0712_8pm_1ar2_indiv2_gametes_zstack	0712_8pm_1ar2_indiv2_gametes	ZygoticNucleus	343.357	3.675	28141	3.14496	67.0024
2022-07-14	8pm_1ar2	2	0712_8pm_1ar2_indiv2_gametes_zstack	0712_8pm_1ar2_indiv2_gametes	ZygoticNucleus	343.357	3.675	24576	3.01018	61.1343
2022-07-14	8pm_1ar2	2	0712_8pm_1ar2_indiv2_gametes_zstack	0712_8pm_1ar2_indiv2_gametes	ZygoticNucleus	343.357	3.675	41892	4.46285	70.2886
2022-07-14	8pm_1ar2	2	0712_8pm_1ar2_indiv2_gametes_zstack	0712_8pm_1ar2_indiv2_gametes	ZygoticNucleus	343.357	3.675	28539	3.28723	65.0091
2022-07-14	8pm_1ar2	2	0712_8pm_1ar2_indiv2_gametes_zstack	0712_8pm_1ar2_indiv2_gametes	ZygoticNucleus	343.357	3.675	50604	5.41382	69.9917
2022-07-14	8pm_1ar2	2	0712_8pm_1ar2_indiv2_gametes_zstack	0712_8pm_1ar2_indiv2_gametes	ZygoticNucleus	343.357	3.675	43499	4.75488	68.5024
2022-07-19	0713_1pm_1ar2	2	0713_1pm_1ar2_indiv2_schizont_zstack	0713_1pm_1ar2_indiv2_schizont	MultinucleateJuvenileParentTest	324.348	6.078	653114	25.5116	191.698
2022-07-19	0713_1pm_1ar2	2	0713_1pm_1ar2_indiv2_schizont_zstack	0713_1pm_1ar2_indiv2_schizont	MultinucleateJuvenileParentTest	324.348	6.078	874633	33.0595	198.105
2022-07-19	0713_1pm_1ar2	2	0713_1pm_1ar2_indiv2_schizont_zstack	0713_1pm_1ar2_indiv2_schizont	MultinucleateJuvenileParentTest	324.348	6.078	1330000	45.9314	217.544
2022-07-19	0713_1pm_1ar2	2	0713_1pm_1ar2_indiv2_schizont_zstack	0713_1pm_1ar2_indiv2_schizont	MultinucleateJuvenileParentTest	324.348	6.078	1270000	45.4596	208.788
2022-07-19	0713_1pm_1ar2	2	0713_1pm_1ar2_indiv2_schizont_zstack	0713_1pm_1ar2_indiv2_schizont	MultinucleateJuvenileParentTest	324.348	6.078	1090000	44.606	182.98
2022-07-19	0713_1pm_1ar2	2	0713_1pm_1ar2_indiv2_schizont_zstack	0713_1pm_1ar2_indiv2_schizont	MultinucleateJuvenileParentTest	324.348	6.078	1150000	52.2962	165.253
2022-07-19	0713_1pm_1ar2	2	0713_1pm_1ar2_indiv2_schizont_zstack	0713_1pm_1ar2_indiv2_schizont	MultinucleateJuvenileParentTest	324.348	6.078	441962	16.9004	195.818
2022-07-19	0713_1pm_1ar2	2	0713_1pm_1ar2_indiv2_schizont_zstack	0713_1pm_1ar2_indiv2_schizont	MultinucleateJuvenileParentTest	324.348	6.078	700053	28.1624	186.135
2022-07-19	0713_1pm_1ar2	2	0713_1pm_1ar2_indiv2_schizont_zstack	0713_1pm_1ar2_indiv2_schizont	MultinucleateJuvenileParentTest	324.348	6.078	758204	28.8962	196.477
2022-07-19	0713_1pm_1ar2	2	0713_1pm_1ar2_indiv2_schizont_zstack	0713_1pm_1ar2_indiv2_schizont	MultinucleateJuvenileParentTest	324.348	6.078	1570000	61.5514	190.627
2022-07-19	0713_1pm_1ar2	2	0713_1pm_1ar2_indiv2_schizont_zstack	0713_1pm_1ar2_indiv2_schizont	MultinucleateJuvenileParentTest	324.348	6.078	526274	22.0297	178.883
2022-07-19	0713_1pm_1ar2	2	0713_1pm_1ar2_indiv2_schizont_zstack	0713_1pm_1ar2_indiv2_schizont	MultinucleateJuvenileParentTest	324.348	6.078	817324	32.7525	186.86
2022-07-19	0713_1pm_1ar2	2	0713_1pm_1ar2_indiv2_schizont_zstack	0713_1pm_1ar2_indiv2_schizont	MultinucleateJuvenileParentTest	324.348	6.078	482658	21.0488	171.703
2022-07-19	0713_1pm_1ar2	2	0713_1pm_1ar2_indiv2_schizont_zstack	0713_1pm_1ar2_indiv2_schizont	MultinucleateJuvenileParentTest	324.348	6.078	355921	17.8589	149.233
2022-07-19	0713_1pm_1ar2	2	0713_1pm_1ar2_indiv2_schizont_zstack	0713_1pm_1ar2_indiv2_schizont	MultinucleateJuvenileParentTest	324.348	6.078	412308	21.2435	145.332
2022-07-19	0713_1pm_1ar2	2	0713_1pm_1ar2_indiv2_schizont_zstack	0713_1pm_1ar2_indiv2_schizont	MultinucleateJuvenileParentTest	324.348	6.078	737423	38.6381	142.911
2022-07-19	0713_1pm_1ar2	2	0713_1pm_1ar2_indiv2_schizont_zstack	0713_1pm_1ar2_indiv2_schizont	MultinucleateJuvenileParentTest	324.348	6.078	746975	34.0554	164.243
2022-07-19	0713_1pm_1ar2	2	0713_1pm_1ar2_indiv2_schizont_zstack	0713_1pm_1ar2_indiv2_schizont	MultinucleateJuvenileParentTest	324.348	6.078	182973	11.0074	124.471
2022-07-19	0713_1pm_1ar2	2	0713_1pm_1ar2_indiv2_schizont_zstack	0713_1pm_1ar2_indiv2_schizont	MultinucleateJuvenileParentTest	324.348	6.078	234384	10.9924	159.662
2022-07-19	0713_1pm_1ar2	2	0713_1pm_1ar2_indiv2_schizont_zstack	0713_1pm_1ar2_indiv2_schizont	MultinucleateJuvenileParentTest	324.348	6.078	407269	25.1522	121.247
2022-07-19	0713_1pm_1ar2	2	0713_1pm_1ar2_indiv2_schizont_zstack	0713_1pm_1ar2_indiv2_schizont	MultinucleateJuvenileParentTest	324.348	6.078	301884	21.543	104.93
2022-07-19	0713_1pm_1ar2	2	0713_1pm_1ar2_indiv2_schizont_zstack	0713_1pm_1ar2_indiv2_schizont	MultinucleateJuvenileParentTest	324.348	6.078	402136	24.2536	124.154
2022-07-19	0713_1pm_1ar2	2	0713_1pm_1ar2_indiv2_schizont_zstack	0713_1pm_1ar2_indiv2_schizont	MultinucleateJuvenileParentTest	324.348	6.078	111196	8.47642	98.2297
2022-07-19	0713_1pm_1ar2	2	0713_1pm_1ar2_indiv2_schizont_zstack	0713_1pm_1ar2_indiv2_schizont	MultinucleateJuvenileParentTest	324.348	6.078	131765	9.94406	99.2206
2022-07-19	0713_1pm_1ar2	2	0713_1pm_1ar2_indiv2_schizont_zstack	0713_1pm_1ar2_indiv2_schizont	MultinucleateJuvenileParentTest	324.348	6.078	250607	17.3422	108.207
2022-07-19	0713_1pm_1ar2	2	0713_1pm_1ar2_indiv2_schizont_zstack	0713_1pm_1ar2_indiv2_schizont	MultinucleateJuvenileParentTest	324.348	6.078	250351	15.5601	120.477
2022-07-19	0713_1pm_1ar2	2	0713_1pm_1ar2_indiv2_schizont_zstack	0713_1pm_1ar2_indiv2_schizont	MultinucleateJuvenileParentTest	324.348	6.078	1650000	58.8707	209.919
2022-07-19	0713_1pm_1ar2	2	0713_1pm_1ar2_indiv2_schizont_zstack	0713_1pm_1ar2_indiv2_schizont	MultinucleateJuvenileParentTest	324.348	6.078	1130000	43.4903	194.551
2022-07-19	0713_1pm_1ar2	2	0713_1pm_1ar2_indiv2_schizont_zstack	0713_1pm_1ar2_indiv2_schizont	MultinucleateJuvenileParentTest	324.348	6.078	628982	22.8309	206.291
2022-07-19	0713_1pm_1ar2	2	0713_1pm_1ar2_indiv2_schizont_zstack	0713_1pm_1ar2_indiv2_schizont	MultinucleateJuvenileParentTest	324.348	6.078	1390000	47.0471	221.809
2022-07-19	0713_1pm_1ar2	2	0713_1pm_1ar2_indiv2_schizont_zstack	0713_1pm_1ar2_indiv2_schizont	MultinucleateJuvenileParentTest	324.348	6.078	1150000	46.3283	185.393
2022-07-19	0713_1pm_1ar2	2	0713_1pm_1ar2_indiv2_schizont_zstack	0713_1pm_1ar2_indiv2_schizont	MultinucleateJuvenileParentTest	324.348	6.078	288753	16.1217	134.117
2022-07-19	0713_1pm_1ar2	2	0713_1pm_1ar2_indiv2_schizont_zstack	0713_1pm_1ar2_indiv2_schizont	MultinucleateJuvenileParentTest	324.348	6.078	484122	22.1196	163.887
2022-07-19	0713_1pm_1ar2	2	0713_1pm_1ar2_indiv2_schizont_zstack	0713_1pm_1ar2_indiv2_schizont	MultinucleateJuvenileParentTest	324.348	6.078	774609	40.3603	143.712
2022-07-19	0713_1pm_1ar2	2	0713_1pm_1ar2_indiv2_schizont_zstack	0713_1pm_1ar2_indiv2_schizont	MultinucleateJuvenileParentTest	324.348	6.078	238824	13.7629	129.937
2022-07-19	0713_1pm_1ar2	2	0713_1pm_1ar2_indiv2_schizont_zstack	0713_1pm_1ar2_indiv2_schizont	MultinucleateJuvenileParentTest	324.348	6.078	277273	14.9985	138.429
2022-07-19	0713_1pm_1ar2	2	0713_1pm_1ar2_indiv2_schizont_zstack	0713_1pm_1ar2_indiv2_schizont	MultinucleateJuvenileParentTest	324.348	6.078	1300000	51.45	189.444
2022-07-19	0713_1pm_1ar2	2	0713_1pm_1ar2_indiv2_schizont_zstack	0713_1pm_1ar2_indiv2_schizont	MultinucleateJuvenileParentTest	324.348	6.078	494543	29.4204	125.87
2022-07-19	0713_1pm_1ar2	2	0713_1pm_1ar2_indiv2_schizont_zstack	0713_1pm_1ar2_indiv2_schizont	MultinucleateJuvenileParentTest	324.348	6.078	376806	20.0978	140.39
2022-07-19	0713_1pm_1ar2	2	0713_1pm_1ar2_indiv2_schizont_zstack	0713_1pm_1ar2_indiv2_schizont	MultinucleateJuvenileParentTest	324.348	6.078	278400	15.8596	131.445
2022-07-19	0713_1pm_1ar2	2	0713_1pm_1ar2_indiv2_schizont_zstack	0713_1pm_1ar2_indiv2_schizont	MultinucleateJuvenileParentTest	324.348	6.078	295148	17.5743	125.755
2022-07-19	0713_1pm_1ar2	2	0713_1pm_1ar2_indiv2_schizont_zstack	0713_1pm_1ar2_indiv2_schizont	MultinucleateJuvenileParentTest	324.348	6.078	238092	17.7615	100.376
2022-07-19	0713_1pm_1ar2	2	0713_1pm_1ar2_indiv2_schizont_zstack	0713_1pm_1ar2_indiv2_schizont	MultinucleateJuvenileParentTest	324.348	6.078	485959	15.0434	241.891
2022-07-19	0713_1pm_1ar2	2	0713_1pm_1ar2_indiv2_schizont_zstack	0713_1pm_1ar2_indiv2_schizont	MultinucleateJuvenileParentTest	324.348	6.078	1340000	44.8307	223.417
2022-07-19	0713_1pm_1ar2	2	0713_1pm_1ar2_indiv2_schizont_zstack	0713_1pm_1ar2_indiv2_schizont	MultinucleateJuvenileParentTest	324.348	6.078	984511	32.2358	228.69
2022-07-19	0713_1pm_1ar2	2	0713_1pm_1ar2_indiv2_schizont_zstack	0713_1pm_1ar2_indiv2_schizont	MultinucleateJuvenileParentTest	324.348	6.078	1040000	38.8253	200.475
2022-07-19	0713_1pm_1ar2	2	0713_1pm_1ar2_indiv2_schizont_zstack	0713_1pm_1ar2_indiv2_schizont	MultinucleateJuvenileParentTest	324.348	6.078	996262	39.3569	189.548
2022-07-19	0713_1pm_1ar2	2	0713_1pm_1ar2_indiv2_schizont_zstack	0713_1pm_1ar2_indiv2_schizont	MultinucleateJuvenileParentTest	324.348	6.078	1190000	44.6659	199.219
2022-07-19	0713_1pm_1ar2	2	0713_1pm_1ar2_indiv2_schizont_zstack	0713_1pm_1ar2_indiv2_schizont	MultinucleateJuvenileParentTest	324.348	6.078	344651	13.2013	195.491
2022-07-13	0713_8pm_1c	2	0713_8pm_1c_indiv1_gametes_zstack	0713_8pm_1c_indiv1	ZygoticNucleus	228.38	5.59233	691909	37.3501	138.715
2022-07-13	0713_8pm_1c	2	0713_8pm_1c_indiv1_gametes_zstack	0713_8pm_1c_indiv1	ZygoticNucleus	228.38	5.59233	254608	20.8466	91.454
2022-07-13	0713_8pm_1c	2	0713_8pm_1c_indiv1_gametes_zstack	0713_8pm_1c_indiv1	ZygoticNucleus	228.38	5.59233	265066	19.2442	103.139
2022-07-13	0713_8pm_1c	2	0713_8pm_1c_indiv1_gametes_zstack	0713_8pm_1c_indiv1	ZygoticNucleus	228.38	5.59233	405866	30.8056	98.6548
2022-07-13	0713_8pm_1c	2	0713_8pm_1c_indiv1_gametes_zstack	0713_8pm_1c_indiv1	ZygoticNucleus	228.38	5.59233	102305	9.64454	79.4293
2022-07-13	0713_8pm_1c	2	0713_8pm_1c_indiv1_gametes_zstack	0713_8pm_1c_indiv1	ZygoticNucleus	228.38	5.59233	273577	19.3565	105.832
2022-07-13	0713_8pm_1c	2	0713_8pm_1c_indiv1_gametes_zstack	0713_8pm_1c_indiv1	ZygoticNucleus	228.38	5.59233	208247	15.0209	103.812
2022-07-13	0713_8pm_1c	2	0713_8pm_1c_indiv1_gametes_zstack	0713_8pm_1c_indiv1	ZygoticNucleus	228.38	5.59233	115981	11.4941	75.5577
2022-07-13	0713_8pm_1c	2	0713_8pm_1c_indiv1_gametes_zstack	0713_8pm_1c_indiv1	ZygoticNucleus	228.38	5.59233	114615	9.31507	92.1342
2022-07-13	0713_8pm_1c	2	0713_8pm_1c_indiv1_gametes_zstack	0713_8pm_1c_indiv1	ZygoticNucleus	228.38	5.59233	143731	13.5233	79.5853
2022-07-13	0713_8pm_1c	2	0713_8pm_1c_indiv1_gametes_zstack	0713_8pm_1c_indiv1	ZygoticNucleus	228.38	5.59233	396931	31.7866	93.5055
2022-07-13	0713_8pm_1c	2	0713_8pm_1c_indiv1_gametes_zstack	0713_8pm_1c_indiv1	ZygoticNucleus	228.38	5.59233	153892	18.383	62.6851
2022-07-13	0713_8pm_1c	2	0713_8pm_1c_indiv1_gametes_zstack	0713_8pm_1c_indiv1	ZygoticNucleus	228.38	5.59233	32682	4.3056	56.8383
2022-07-13	0713_8pm_1c	2	0713_8pm_1c_indiv1_gametes_zstack	0713_8pm_1c_indiv1	ZygoticNucleus	228.38	5.59233	58794	7.14355	61.6289
2022-07-13	0713_8pm_1c	2	0713_8pm_1c_indiv1_gametes_zstack	0713_8pm_1c_indiv1	ZygoticNucleus	228.38	5.59233	79893	9.66701	61.8846
2022-07-13	0713_8pm_1c	2	0713_8pm_1c_indiv1_gametes_zstack	0713_8pm_1c_indiv1	ZygoticNucleus	228.38	5.59233	457973	31.0378	110.488
2022-07-13	0713_8pm_1c	2	0713_8pm_1c_indiv1_gametes_zstack	0713_8pm_1c_indiv1	ZygoticNucleus	228.38	5.59233	115385	9.76435	88.4854
2022-07-13	0713_8pm_1c	2	0713_8pm_1c_indiv1_gametes_zstack	0713_8pm_1c_indiv1	ZygoticNucleus	228.38	5.59233	81442	6.26746	97.3023
2022-07-13	0713_8pm_1c	2	0713_8pm_1c_indiv1_gametes_zstack	0713_8pm_1c_indiv1	ZygoticNucleus	228.38	5.59233	433293	21.1162	153.65
2022-07-13	0713_8pm_1c	2	0713_8pm_1c_indiv1_gametes_zstack	0713_8pm_1c_indiv1	ZygoticNucleus	228.38	5.59233	177758	10.6929	124.48
2022-07-13	0713_8pm_1c	2	0713_8pm_1c_indiv1_gametes_zstack	0713_8pm_1c_indiv1	ZygoticNucleus	228.38	5.59233	191002	14.1898	100.793
2022-07-13	0713_8pm_1c	2	0713_8pm_1c_indiv1_gametes_zstack	0713_8pm_1c_indiv1	ZygoticNucleus	228.38	5.59233	133414	8.6112	116.012
2022-07-13	0713_8pm_1c	2	0713_8pm_1c_indiv1_gametes_zstack	0713_8pm_1c_indiv1	ZygoticNucleus	228.38	5.59233	299824	17.9038	125.397
2022-07-13	0713_8pm_1c	2	0713_8pm_1c_indiv1_gametes_zstack	0713_8pm_1c_indiv1	ZygoticNucleus	228.38	5.59233	270999	16.8555	120.39
2022-07-13	0713_8pm_1c	2	0713_8pm_1c_indiv1_gametes_zstack	0713_8pm_1c_indiv1	ZygoticNucleus	228.38	5.59233	154603	12.46	92.9105
2022-07-13	0713_8pm_1c	2	0713_8pm_1c_indiv1_gametes_zstack	0713_8pm_1c_indiv1	ZygoticNucleus	228.38	5.59233	102281	8.95565	85.5192
2022-07-13	0713_8pm_1c	2	0713_8pm_1c_indiv1_gametes_zstack	0713_8pm_1c_indiv1	ZygoticNucleus	228.38	5.59233	134617	14.0026	71.9877
2022-07-13	0713_8pm_1c	2	0713_8pm_1c_indiv1_gametes_zstack	0713_8pm_1c_indiv1	ZygoticNucleus	228.38	5.59233	81836	9.03053	67.8574
2022-07-13	0713_8pm_1c	2	0713_8pm_1c_indiv1_gametes_zstack	0713_8pm_1c_indiv1	ZygoticNucleus	228.38	5.59233	81150	8.28922	73.3062
2022-07-13	0713_8pm_1c	2	0713_8pm_1c_indiv1_gametes_zstack	0713_8pm_1c_indiv1	ZygoticNucleus	228.38	5.59233	99258	12.3103	60.3759
2022-07-14	8am_1ar2	1	0714_8am_1ar2_indiv1_gametes_zstack	0714_8am_1ar2_indiv1_gametes	ZygoticNucleus	>350	4.017	388178	14.6241	198.76
2022-07-14	8am_1ar2	1	0714_8am_1ar2_indiv1_gametes_zstack	0714_8am_1ar2_indiv1_gametes	ZygoticNucleus	>350	4.017	459489	16.3313	210.678
2022-07-14	8am_1ar2	1	0714_8am_1ar2_indiv1_gametes_zstack	0714_8am_1ar2_indiv1_gametes	ZygoticNucleus	>350	4.017	680717	23.7894	214.264
2022-07-14	8am_1ar2	1	0714_8am_1ar2_indiv1_gametes_zstack	0714_8am_1ar2_indiv1_gametes	ZygoticNucleus	>350	4.017	286130	10.3859	206.294
2022-07-14	8am_1ar2	1	0714_8am_1ar2_indiv1_gametes_zstack	0714_8am_1ar2_indiv1_gametes	ZygoticNucleus	>350	4.017	270967	11.0598	183.458
2022-07-14	8am_1ar2	1	0714_8am_1ar2_indiv1_gametes_zstack	0714_8am_1ar2_indiv1_gametes	ZygoticNucleus	>350	4.017	271217	13.2687	153.057
2022-07-14	8am_1ar2	1	0714_8am_1ar2_indiv1_gametes_zstack	0714_8am_1ar2_indiv1_gametes	ZygoticNucleus	>350	4.017	69222	5.16672	100.322
2022-07-14	8am_1ar2	1	0714_8am_1ar2_indiv1_gametes_zstack	0714_8am_1ar2_indiv1_gametes	ZygoticNucleus	>350	4.017	333727	13.6132	183.568
2022-07-14	8am_1ar2	1	0714_8am_1ar2_indiv1_gametes_zstack	0714_8am_1ar2_indiv1_gametes	ZygoticNucleus	>350	4.017	153402	8.64864	132.816
2022-07-14	8am_1ar2	1	0714_8am_1ar2_indiv1_gametes_zstack	0714_8am_1ar2_indiv1_gametes	ZygoticNucleus	>350	4.017	374562	14.4743	193.772
2022-07-14	8am_1ar2	1	0714_8am_1ar2_indiv1_gametes_zstack	0714_8am_1ar2_indiv1_gametes	ZygoticNucleus	>350	4.017	437373	22.8833	143.119
2022-07-14	8am_1ar2	1	0714_8am_1ar2_indiv1_gametes_zstack	0714_8am_1ar2_indiv1_gametes	ZygoticNucleus	>350	4.017	283748	12.9393	164.206
2022-07-14	8am_1ar2	1	0714_8am_1ar2_indiv1_gametes_zstack	0714_8am_1ar2_indiv1_gametes	ZygoticNucleus	>350	4.017	186356	9.32256	149.684
2022-07-14	8am_1ar2	1	0714_8am_1ar2_indiv1_gametes_zstack	0714_8am_1ar2_indiv1_gametes	ZygoticNucleus	>350	4.017	269473	12.9842	155.405
2022-07-14	8am_1ar2	1	0714_8am_1ar2_indiv1_gametes_zstack	0714_8am_1ar2_indiv1_gametes	ZygoticNucleus	>350	4.017	142783	11.9134	89.7442
2022-07-14	8am_1ar2	1	0714_8am_1ar2_indiv1_gametes_zstack	0714_8am_1ar2_indiv1_gametes	ZygoticNucleus	>350	4.017	681658	34.4448	148.187
2022-07-14	8am_1ar2	1	0714_8am_1ar2_indiv1_gametes_zstack	0714_8am_1ar2_indiv1_gametes	ZygoticNucleus	>350	4.017	206682	10.1912	151.86
2022-07-14	8am_1ar2	1	0714_8am_1ar2_indiv1_gametes_zstack	0714_8am_1ar2_indiv1_gametes	ZygoticNucleus	>350	4.017	220857	10.3933	159.119
2022-07-14	8am_1ar2	1	0714_8am_1ar2_indiv1_gametes_zstack	0714_8am_1ar2_indiv1_gametes	ZygoticNucleus	>350	4.017	851991	36.6013	174.303
2022-07-14	8am_1ar2	1	0714_8am_1ar2_indiv1_gametes_zstack	0714_8am_1ar2_indiv1_gametes	ZygoticNucleus	>350	4.017	12893	1.00339	96.2164
2022-07-14	8am_1ar2	1	0714_8am_1ar2_indiv1_gametes_zstack	0714_8am_1ar2_indiv1_gametes	ZygoticNucleus	>350	4.017	132714	10.7378	92.5481
2022-07-14	8am_1ar2	1	0714_8am_1ar2_indiv1_gametes_zstack	0714_8am_1ar2_indiv1_gametes	ZygoticNucleus	>350	4.017	120758	8.88077	101.82
2022-07-14	8am_1ar2	1	0714_8am_1ar2_indiv1_gametes_zstack	0714_8am_1ar2_indiv1_gametes	ZygoticNucleus	>350	4.017	44669	3.29472	101.52
2022-07-14	8am_1ar2	1	0714_8am_1ar2_indiv1_gametes_zstack	0714_8am_1ar2_indiv1_gametes	ZygoticNucleus	>350	4.017	107154	8.56627	93.6661
2022-07-14	8am_1ar2	1	0714_8am_1ar2_indiv1_gametes_zstack	0714_8am_1ar2_indiv1_gametes	ZygoticNucleus	>350	4.017	163432	12.4151	98.5718
2022-07-14	8am_1ar2	1	0714_8am_1ar2_indiv1_gametes_zstack	0714_8am_1ar2_indiv1_gametes	ZygoticNucleus	>350	4.017	154488	10.4682	110.506
2022-07-14	8am_1ar2	1	0714_8am_1ar2_indiv1_gametes_zstack	0714_8am_1ar2_indiv1_gametes	ZygoticNucleus	>350	4.017	169741	9.77933	129.97
2022-07-14	8am_1ar2	1	0714_8am_1ar2_indiv1_gametes_zstack	0714_8am_1ar2_indiv1_gametes	ZygoticNucleus	>350	4.017	165179	12.6547	97.7391
2022-07-14	8am_1ar2	1	0714_8am_1ar2_indiv1_gametes_zstack	0714_8am_1ar2_indiv1_gametes	ZygoticNucleus	>350	4.017	296023	19.7009	112.513
2022-07-14	8am_1ar2	1	0714_8am_1ar2_indiv1_gametes_zstack	0714_8am_1ar2_indiv1_gametes	ZygoticNucleus	>350	4.017	76368	7.06867	80.8983
2022-07-14	8am_1ar2	1	0714_8am_1ar2_indiv1_gametes_zstack	0714_8am_1ar2_indiv1_gametes	ZygoticNucleus	>350	4.017	64896	6.14765	79.0451
2022-07-14	8am_1ar2	1	0714_8am_1ar2_indiv1_gametes_zstack	0714_8am_1ar2_indiv1_gametes	ZygoticNucleus	>350	4.017	235616	16.7656	105.233
2022-07-14	8am_1ar2	1	0714_8am_1ar2_indiv1_gametes_zstack	0714_8am_1ar2_indiv1_gametes	ZygoticNucleus	>350	4.017	63842	4.94957	96.584
2022-07-14	8am_1ar2	1	0714_8am_1ar2_indiv1_gametes_zstack	0714_8am_1ar2_indiv1_gametes	ZygoticNucleus	>350	4.017	79927	7.19597	83.1707
2022-07-14	8am_1ar2	1	0714_8am_1ar2_indiv1_gametes_zstack	0714_8am_1ar2_indiv1_gametes	ZygoticNucleus	>350	4.017	58361	4.57517	95.5172
2022-07-14	8am_1ar2	1	0714_8am_1ar2_indiv1_gametes_zstack	0714_8am_1ar2_indiv1_gametes	ZygoticNucleus	>350	4.017	176614	13.733	96.2999
2022-07-14	8am_1ar2	1	0714_8am_1ar2_indiv1_gametes_zstack	0714_8am_1ar2_indiv1_gametes	ZygoticNucleus	>350	4.017	13391	1.34784	74.3944
2022-07-14	8am_1ar2	1	0714_8am_1ar2_indiv1_gametes_zstack	0714_8am_1ar2_indiv1_gametes	ZygoticNucleus	>350	4.017	151445	12.9692	87.4394
2022-07-14	8am_1ar2	1	0714_8am_1ar2_indiv1_gametes_zstack	0714_8am_1ar2_indiv1_gametes	ZygoticNucleus	>350	4.017	26537	2.77056	71.7216
2022-07-15	0715_8am_1c	1	0715_8am_1c_indiv1_gamete_zstack	0715_8am_1c_indiv1_gamete	ZygoticNucleus	341.483	3.9161	307049	16.1891	142.021
2022-07-15	0715_8am_1c	1	0715_8am_1c_indiv1_gamete_zstack	0715_8am_1c_indiv1_gamete	ZygoticNucleus	341.483	3.9161	552097	24.7029	167.353
2022-07-15	0715_8am_1c	1	0715_8am_1c_indiv1_gamete_zstack	0715_8am_1c_indiv1_gamete	ZygoticNucleus	341.483	3.9161	603833	31.1725	145.048
2022-07-15	0715_8am_1c	1	0715_8am_1c_indiv1_gamete_zstack	0715_8am_1c_indiv1_gamete	ZygoticNucleus	341.483	3.9161	390789	21.7826	134.338
2022-07-15	0715_8am_1c	1	0715_8am_1c_indiv1_gamete_zstack	0715_8am_1c_indiv1_gamete	ZygoticNucleus	341.483	3.9161	369845	17.1325	161.646
2022-07-15	0715_8am_1c	1	0715_8am_1c_indiv1_gamete_zstack	0715_8am_1c_indiv1_gamete	ZygoticNucleus	341.483	3.9161	259227	15.3804	126.206
2022-07-15	0715_8am_1c	1	0715_8am_1c_indiv1_gamete_zstack	0715_8am_1c_indiv1_gamete	ZygoticNucleus	341.483	3.9161	262350	15.1332	129.812
2022-07-15	0715_8am_1c	1	0715_8am_1c_indiv1_gamete_zstack	0715_8am_1c_indiv1_gamete	ZygoticNucleus	341.483	3.9161	643514	32.9996	146.021
2022-07-15	0715_8am_1c	1	0715_8am_1c_indiv1_gamete_zstack	0715_8am_1c_indiv1_gamete	ZygoticNucleus	341.483	3.9161	342386	24.0964	106.397
2022-07-15	0715_8am_1c	1	0715_8am_1c_indiv1_gamete_zstack	0715_8am_1c_indiv1_gamete	ZygoticNucleus	341.483	3.9161	362776	18.5028	146.813
2022-07-15	0715_8am_1c	1	0715_8am_1c_indiv1_gamete_zstack	0715_8am_1c_indiv1_gamete	ZygoticNucleus	341.483	3.9161	457129	31.21	109.676
2022-07-15	0715_8am_1c	1	0715_8am_1c_indiv1_gamete_zstack	0715_8am_1c_indiv1_gamete	ZygoticNucleus	341.483	3.9161	324773	19.3715	125.54
2022-07-15	0715_8am_1c	1	0715_8am_1c_indiv1_gamete_zstack	0715_8am_1c_indiv1_gamete	ZygoticNucleus	341.483	3.9161	243800	18.1809	100.412
2022-07-15	0715_8am_1c	1	0715_8am_1c_indiv1_gamete_zstack	0715_8am_1c_indiv1_gamete	ZygoticNucleus	341.483	3.9161	232015	15.4477	112.465
2022-07-15	0715_8am_1c	1	0715_8am_1c_indiv1_gamete_zstack	0715_8am_1c_indiv1_gamete	ZygoticNucleus	341.483	3.9161	184317	13.3511	103.375
2022-07-15	0715_8am_1c	1	0715_8am_1c_indiv1_gamete_zstack	0715_8am_1c_indiv1_gamete	ZygoticNucleus	341.483	3.9161	402590	22.6587	133.044
2022-07-15	0715_8am_1c	1	0715_8am_1c_indiv1_gamete_zstack	0715_8am_1c_indiv1_gamete	ZygoticNucleus	341.483	3.9161	207799	15.2456	102.062
2022-07-15	0715_8am_1c	1	0715_8am_1c_indiv1_gamete_zstack	0715_8am_1c_indiv1_gamete	ZygoticNucleus	341.483	3.9161	376437	24.5906	114.628
2022-07-15	0715_8am_1c	1	0715_8am_1c_indiv1_gamete_zstack	0715_8am_1c_indiv1_gamete	ZygoticNucleus	341.483	3.9161	81922	7.33075	83.6793
2022-07-15	0715_8am_1c	1	0715_8am_1c_indiv1_gamete_zstack	0715_8am_1c_indiv1_gamete	ZygoticNucleus	341.483	3.9161	55338	5.28653	78.3824
2022-07-15	0715_8am_1c	1	0715_8am_1c_indiv1_gamete_zstack	0715_8am_1c_indiv1_gamete	ZygoticNucleus	341.483	3.9161	194163	13.0366	111.524
2022-07-15	0715_8am_1c	1	0715_8am_1c_indiv1_gamete_zstack	0715_8am_1c_indiv1_gamete	ZygoticNucleus	341.483	3.9161	125541	8.99309	104.53
2022-07-15	0715_8am_1c	1	0715_8am_1c_indiv1_gamete_zstack	0715_8am_1c_indiv1_gamete	ZygoticNucleus	341.483	3.9161	68488	6.43968	79.6372
2022-07-15	0715_8am_1c	1	0715_8am_1c_indiv1_gamete_zstack	0715_8am_1c_indiv1_gamete	ZygoticNucleus	341.483	3.9161	55333	4.23821	97.7615
2022-07-15	0715_8am_1c	1	0715_8am_1c_indiv1_gamete_zstack	0715_8am_1c_indiv1_gamete	ZygoticNucleus	341.483	3.9161	55749	5.43629	76.7893
2022-07-15	0715_8am_1c	1	0715_8am_1c_indiv1_gamete_zstack	0715_8am_1c_indiv1_gamete	ZygoticNucleus	341.483	3.9161	182024	13.3736	101.917
2022-07-15	0715_8am_1c	1	0715_8am_1c_indiv1_gamete_zstack	0715_8am_1c_indiv1_gamete	ZygoticNucleus	341.483	3.9161	123972	11.0448	84.0488
2022-07-15	0715_8am_1c	1	0715_8am_1c_indiv1_gamete_zstack	0715_8am_1c_indiv1_gamete	ZygoticNucleus	341.483	3.9161	95276	7.75008	92.0541
2022-07-15	0715_8am_1c	1	0715_8am_1c_indiv1_gamete_zstack	0715_8am_1c_indiv1_gamete	ZygoticNucleus	341.483	3.9161	49806	4.89715	76.156
2022-07-15	0715_8am_1c	1	0715_8am_1c_indiv1_gamete_zstack	0715_8am_1c_indiv1_gamete	ZygoticNucleus	341.483	3.9161	117422	11.1197	79.0721
2022-07-15	0715_8am_1c	1	0715_8am_1c_indiv1_gamete_zstack	0715_8am_1c_indiv1_gamete	ZygoticNucleus	341.483	3.9161	95379	8.43149	84.706
2022-07-15	0715_8am_1c	1	0715_8am_1c_indiv1_gamete_zstack	0715_8am_1c_indiv1_gamete	ZygoticNucleus	341.483	3.9161	51004	4.85222	78.7099
2022-07-15	0715_8am_1c	1	0715_8am_1c_indiv1_gamete_zstack	0715_8am_1c_indiv1_gamete	ZygoticNucleus	341.483	3.9161	128662	9.99648	96.376
2022-07-15	0715_8am_1c	1	0715_8am_1c_indiv1_gamete_zstack	0715_8am_1c_indiv1_gamete	ZygoticNucleus	341.483	3.9161	53307	6.00538	66.4676
2022-07-31	0728_230pm_indiv1	1	0728_230pm_1_indiv1_zerfall_zoom_zstack	0728_230pm_1_indiv1_zerfall_zoom	HaploidGenomeComplement	261.181	0.9209	319723	0.404348	140.723
2022-08-01	0728_230pm_indiv2	1	0728_230pm_1_indiv1_zerfall_zoom_zstack	0728_230pm_1_indiv1_zerfall_zoom	HaploidGenomeComplement	261.181	0.9209	302160	0.37694	142.663
2022-08-02	0728_230pm_indiv3	1	0728_230pm_1_indiv1_zerfall_zoom_zstack	0728_230pm_1_indiv1_zerfall_zoom	HaploidGenomeComplement	261.181	0.9209	302229	0.44101	121.965
2022-08-03	0728_230pm_indiv4	1	0728_230pm_1_indiv1_zerfall_zoom_zstack	0728_230pm_1_indiv1_zerfall_zoom	HaploidGenomeComplement	261.181	0.9209	273010	0.404882	120.004
2022-08-04	0728_230pm_indiv5	1	0728_230pm_1_indiv1_zerfall_zoom_zstack	0728_230pm_1_indiv1_zerfall_zoom	HaploidGenomeComplement	261.181	0.9209	298174	0.414136	128.137
2022-08-05	0728_230pm_indiv6	1	0728_230pm_1_indiv1_zerfall_zoom_zstack	0728_230pm_1_indiv1_zerfall_zoom	HaploidGenomeComplement	261.181	0.9209	318043	0.393492	143.846
2022-08-06	0728_230pm_indiv7	1	0728_230pm_1_indiv1_zerfall_zoom_zstack	0728_230pm_1_indiv1_zerfall_zoom	HaploidGenomeComplement	261.181	0.9209	280753	0.439764	113.619
2022-08-07	0728_230pm_indiv8	1	0728_230pm_1_indiv1_zerfall_zoom_zstack	0728_230pm_1_indiv1_zerfall_zoom	HaploidGenomeComplement	261.181	0.9209	163258	0.313939	92.5499
2022-08-08	0728_230pm_indiv9	1	0728_230pm_1_indiv1_zerfall_zoom_zstack	0728_230pm_1_indiv1_zerfall_zoom	HaploidGenomeComplement	261.181	0.9209	518929	0.636243	145.155
2022-08-09	0728_230pm_indiv10	1	0728_230pm_1_indiv1_zerfall_zoom_zstack	0728_230pm_1_indiv1_zerfall_zoom	HaploidGenomeComplement	261.181	0.9209	238478	0.376407	112.756
2022-08-10	0728_230pm_indiv11	1	0728_230pm_1_indiv1_zerfall_zoom_zstack	0728_230pm_1_indiv1_zerfall_zoom	HaploidGenomeComplement	261.181	0.9209	19711	0.0245599	142.833
2022-08-11	0728_230pm_indiv12	1	0728_230pm_1_indiv1_zerfall_zoom_zstack	0728_230pm_1_indiv1_zerfall_zoom	HaploidGenomeComplement	261.181	0.9209	278919	0.419297	118.387
2022-08-12	0728_230pm_indiv13	1	0728_230pm_1_indiv1_zerfall_zoom_zstack	0728_230pm_1_indiv1_zerfall_zoom	HaploidGenomeComplement	261.181	0.9209	279155	0.397407	125.013
2022-08-13	0728_230pm_indiv14	1	0728_230pm_1_indiv1_zerfall_zoom_zstack	0728_230pm_1_indiv1_zerfall_zoom	HaploidGenomeComplement	261.181	0.9209	229473	0.382458	106.781
2022-08-14	0728_230pm_indiv15	1	0728_230pm_1_indiv1_zerfall_zoom_zstack	0728_230pm_1_indiv1_zerfall_zoom	HaploidGenomeComplement	261.181	0.9209	232273	0.357898	115.501
2022-08-15	0728_230pm_indiv16	1	0728_230pm_1_indiv1_zerfall_zoom_zstack	0728_230pm_1_indiv1_zerfall_zoom	HaploidGenomeComplement	261.181	0.9209	386293	0.614352	111.904
2022-08-16	0728_230pm_indiv17	1	0728_230pm_1_indiv1_zerfall_zoom_zstack	0728_230pm_1_indiv1_zerfall_zoom	HaploidGenomeComplement	261.181	0.9209	264946	0.419475	112.408
2022-08-17	0728_230pm_indiv18	1	0728_230pm_1_indiv1_zerfall_zoom_zstack	0728_230pm_1_indiv1_zerfall_zoom	HaploidGenomeComplement	261.181	0.9209	229636	0.340813	119.914
2022-08-18	0728_230pm_indiv19	1	0728_230pm_1_indiv1_zerfall_zoom_zstack	0728_230pm_1_indiv1_zerfall_zoom	HaploidGenomeComplement	261.181	0.9209	192947	0.332092	103.401
2022-08-19	0728_230pm_indiv20	1	0728_230pm_1_indiv1_zerfall_zoom_zstack	0728_230pm_1_indiv1_zerfall_zoom	HaploidGenomeComplement	261.181	0.9209	191511	0.311625	109.372
2022-08-20	0728_230pm_indiv21	1	0728_230pm_1_indiv1_zerfall_zoom_zstack	0728_230pm_1_indiv1_zerfall_zoom	HaploidGenomeComplement	261.181	0.9209	268543	0.362347	131.897
2022-08-21	0728_230pm_indiv22	1	0728_230pm_1_indiv1_zerfall_zoom_zstack	0728_230pm_1_indiv1_zerfall_zoom	HaploidGenomeComplement	261.181	0.9209	257966	0.371067	123.725
2022-08-22	0728_230pm_indiv23	1	0728_230pm_1_indiv1_zerfall_zoom_zstack	0728_230pm_1_indiv1_zerfall_zoom	HaploidGenomeComplement	261.181	0.9209	246407	0.361279	121.383
2022-08-23	0728_230pm_indiv24	1	0728_230pm_1_indiv1_zerfall_zoom_zstack	0728_230pm_1_indiv1_zerfall_zoom	HaploidGenomeComplement	261.181	0.9209	208805	0.332448	111.78
2022-08-24	0728_230pm_indiv25	1	0728_230pm_1_indiv1_zerfall_zoom_zstack	0728_230pm_1_indiv1_zerfall_zoom	HaploidGenomeComplement	261.181	0.9209	85625	0.151808	100.381
2022-08-25	0728_230pm_indiv26	1	0728_230pm_1_indiv1_zerfall_zoom_zstack	0728_230pm_1_indiv1_zerfall_zoom	HaploidGenomeComplement	261.181	0.9209	217447	0.324973	119.084
2022-08-26	0728_230pm_indiv27	1	0728_230pm_1_indiv1_zerfall_zoom_zstack	0728_230pm_1_indiv1_zerfall_zoom	HaploidGenomeComplement	261.181	0.9209	280859	0.357008	140.009
2022-08-27	0728_230pm_indiv28	1	0728_230pm_1_indiv1_zerfall_zoom_zstack	0728_230pm_1_indiv1_zerfall_zoom	HaploidGenomeComplement	261.181	0.9209	30156	0.0489417	109.658
2022-08-28	0728_230pm_indiv29	1	0728_230pm_1_indiv1_zerfall_zoom_zstack	0728_230pm_1_indiv1_zerfall_zoom	HaploidGenomeComplement	261.181	0.9209	260266	0.370356	125.068
2022-08-29	0728_230pm_indiv30	1	0728_230pm_1_indiv1_zerfall_zoom_zstack	0728_230pm_1_indiv1_zerfall_zoom	HaploidGenomeComplement	261.181	0.9209	256292	0.383703	118.874
2022-08-30	0728_230pm_indiv31	1	0728_230pm_1_indiv1_zerfall_zoom_zstack	0728_230pm_1_indiv1_zerfall_zoom	HaploidGenomeComplement	261.181	0.9209	231547	0.349533	117.896
2022-08-31	0728_230pm_indiv32	1	0728_230pm_1_indiv1_zerfall_zoom_zstack	0728_230pm_1_indiv1_zerfall_zoom	HaploidGenomeComplement	261.181	0.9209	329224	0.441188	132.805
2022-09-01	0728_230pm_indiv33	1	0728_230pm_1_indiv1_zerfall_zoom_zstack	0728_230pm_1_indiv1_zerfall_zoom	HaploidGenomeComplement	261.181	0.9209	289733	0.427484	120.622
2022-09-02	0728_230pm_indiv34	1	0728_230pm_1_indiv1_zerfall_zoom_zstack	0728_230pm_1_indiv1_zerfall_zoom	HaploidGenomeComplement	261.181	0.9209	273682	0.42695	114.082
2022-09-03	0728_230pm_indiv35	1	0728_230pm_1_indiv1_zerfall_zoom_zstack	0728_230pm_1_indiv1_zerfall_zoom	HaploidGenomeComplement	261.181	0.9209	203674	0.315541	114.875
2022-09-04	0728_230pm_indiv36	1	0728_230pm_1_indiv1_zerfall_zoom_zstack	0728_230pm_1_indiv1_zerfall_zoom	HaploidGenomeComplement	261.181	0.9209	243692	0.362525	119.633
2022-09-05	0728_230pm_indiv37	1	0728_230pm_1_indiv1_zerfall_zoom_zstack	0728_230pm_1_indiv1_zerfall_zoom	HaploidGenomeComplement	261.181	0.9209	190574	0.306642	110.606
2022-09-06	0728_230pm_indiv38	1	0728_230pm_1_indiv1_zerfall_zoom_zstack	0728_230pm_1_indiv1_zerfall_zoom	HaploidGenomeComplement	261.181	0.9209	214925	0.352915	108.384
2022-09-07	0728_230pm_indiv39	1	0728_230pm_1_indiv1_zerfall_zoom_zstack	0728_230pm_1_indiv1_zerfall_zoom	HaploidGenomeComplement	261.181	0.9209	238759	0.340813	124.678
2022-09-08	0728_230pm_indiv40	1	0728_230pm_1_indiv1_zerfall_zoom_zstack	0728_230pm_1_indiv1_zerfall_zoom	HaploidGenomeComplement	261.181	0.9209	173982	0.308422	100.394
2022-09-09	0728_230pm_indiv41	1	0728_230pm_1_indiv1_zerfall_zoom_zstack	0728_230pm_1_indiv1_zerfall_zoom	HaploidGenomeComplement	261.181	0.9209	124231	0.245777	89.9573
2022-09-10	0728_230pm_indiv42	1	0728_230pm_1_indiv1_zerfall_zoom_zstack	0728_230pm_1_indiv1_zerfall_zoom	HaploidGenomeComplement	261.181	0.9209	240645	0.362525	118.137
2022-09-11	0728_230pm_indiv43	1	0728_230pm_1_indiv1_zerfall_zoom_zstack	0728_230pm_1_indiv1_zerfall_zoom	HaploidGenomeComplement	261.181	0.9209	237882	0.340279	124.415
2022-09-12	0728_230pm_indiv44	1	0728_230pm_1_indiv1_zerfall_zoom_zstack	0728_230pm_1_indiv1_zerfall_zoom	HaploidGenomeComplement	261.181	0.9209	247891	0.398653	110.666
2022-09-13	0728_230pm_indiv45	1	0728_230pm_1_indiv1_zerfall_zoom_zstack	0728_230pm_1_indiv1_zerfall_zoom	HaploidGenomeComplement	261.181	0.9209	225370	0.372491	107.678
2022-09-14	0728_230pm_indiv46	1	0728_230pm_1_indiv1_zerfall_zoom_zstack	0728_230pm_1_indiv1_zerfall_zoom	HaploidGenomeComplement	261.181	0.9209	220060	0.352381	111.141
2022-09-15	0728_230pm_indiv47	1	0728_230pm_1_indiv1_zerfall_zoom_zstack	0728_230pm_1_indiv1_zerfall_zoom	HaploidGenomeComplement	261.181	0.9209	217780	0.344906	112.374
2022-09-16	0728_230pm_indiv48	1	0728_230pm_1_indiv1_zerfall_zoom_zstack	0728_230pm_1_indiv1_zerfall_zoom	HaploidGenomeComplement	261.181	0.9209	316320	0.422501	133.243
2022-09-17	0728_230pm_indiv49	1	0728_230pm_1_indiv1_zerfall_zoom_zstack	0728_230pm_1_indiv1_zerfall_zoom	HaploidGenomeComplement	261.181	0.9209	269572	0.386373	124.17
2022-09-18	0728_230pm_indiv50	1	0728_230pm_1_indiv1_zerfall_zoom_zstack	0728_230pm_1_indiv1_zerfall_zoom	HaploidGenomeComplement	261.181	0.9209	254936	0.361279	125.584
2022-09-19	0728_230pm_indiv51	1	0728_230pm_1_indiv1_zerfall_zoom_zstack	0728_230pm_1_indiv1_zerfall_zoom	HaploidGenomeComplement	261.181	0.9209	201851	0.337075	106.574
2022-09-20	0728_230pm_indiv52	1	0728_230pm_1_indiv1_zerfall_zoom_zstack	0728_230pm_1_indiv1_zerfall_zoom	HaploidGenomeComplement	261.181	0.9209	219739	0.354872	110.2
2022-09-21	0728_230pm_indiv53	1	0728_230pm_1_indiv1_zerfall_zoom_zstack	0728_230pm_1_indiv1_zerfall_zoom	HaploidGenomeComplement	261.181	0.9209	162508	0.295964	97.7198
2022-09-22	0728_230pm_indiv54	1	0728_230pm_1_indiv1_zerfall_zoom_zstack	0728_230pm_1_indiv1_zerfall_zoom	HaploidGenomeComplement	261.181	0.9209	230476	0.330134	124.246
2022-09-23	0728_230pm_indiv55	1	0728_230pm_1_indiv1_zerfall_zoom_zstack	0728_230pm_1_indiv1_zerfall_zoom	HaploidGenomeComplement	261.181	0.9209	224116	0.339389	117.523
2022-09-24	0728_230pm_indiv56	1	0728_230pm_1_indiv1_zerfall_zoom_zstack	0728_230pm_1_indiv1_zerfall_zoom	HaploidGenomeComplement	261.181	0.9209	190851	0.291693	116.444
2022-09-25	0728_230pm_indiv57	1	0728_230pm_1_indiv1_zerfall_zoom_zstack	0728_230pm_1_indiv1_zerfall_zoom	HaploidGenomeComplement	261.181	0.9209	196721	0.330668	105.878
2022-09-26	0728_230pm_indiv58	1	0728_230pm_1_indiv1_zerfall_zoom_zstack	0728_230pm_1_indiv1_zerfall_zoom	HaploidGenomeComplement	261.181	0.9209	175659	0.211962	147.489
2022-09-27	0728_230pm_indiv59	1	0728_230pm_1_indiv1_zerfall_zoom_zstack	0728_230pm_1_indiv1_zerfall_zoom	HaploidGenomeComplement	261.181	0.9209	187927	0.299879	111.529
2022-09-28	0728_230pm_indiv60	1	0728_230pm_1_indiv1_zerfall_zoom_zstack	0728_230pm_1_indiv1_zerfall_zoom	HaploidGenomeComplement	261.181	0.9209	267254	0.40595	117.165
2022-09-29	0728_230pm_indiv61	1	0728_230pm_1_indiv1_zerfall_zoom_zstack	0728_230pm_1_indiv1_zerfall_zoom	HaploidGenomeComplement	261.181	0.9209	129987	0.172809	133.869
2022-09-30	0728_230pm_indiv62	1	0728_230pm_1_indiv1_zerfall_zoom_zstack	0728_230pm_1_indiv1_zerfall_zoom	HaploidGenomeComplement	261.181	0.9209	181107	0.296676	108.642
2022-10-01	0728_230pm_indiv63	1	0728_230pm_1_indiv1_zerfall_zoom_zstack	0728_230pm_1_indiv1_zerfall_zoom	HaploidGenomeComplement	261.181	0.9209	223393	0.351669	113.053
2022-10-02	0728_230pm_indiv64	1	0728_230pm_1_indiv1_zerfall_zoom_zstack	0728_230pm_1_indiv1_zerfall_zoom	HaploidGenomeComplement	261.181	0.9209	171962	0.298634	102.48
2022-10-03	0728_230pm_indiv65	1	0728_230pm_1_indiv1_zerfall_zoom_zstack	0728_230pm_1_indiv1_zerfall_zoom	HaploidGenomeComplement	261.181	0.9209	207506	0.324083	113.952
2022-10-04	0728_230pm_indiv66	1	0728_230pm_1_indiv1_zerfall_zoom_zstack	0728_230pm_1_indiv1_zerfall_zoom	HaploidGenomeComplement	261.181	0.9209	177017	0.306998	102.619
2022-10-05	0728_230pm_indiv67	1	0728_230pm_1_indiv1_zerfall_zoom_zstack	0728_230pm_1_indiv1_zerfall_zoom	HaploidGenomeComplement	261.181	0.9209	152081	0.272472	99.3344
2022-10-06	0728_230pm_indiv68	1	0728_230pm_1_indiv1_zerfall_zoom_zstack	0728_230pm_1_indiv1_zerfall_zoom	HaploidGenomeComplement	261.181	0.9209	320334	0.476426	119.662
2022-10-07	0728_230pm_indiv69	1	0728_230pm_1_indiv1_zerfall_zoom_zstack	0728_230pm_1_indiv1_zerfall_zoom	HaploidGenomeComplement	261.181	0.9209	243674	0.366974	118.174
2022-10-08	0728_230pm_indiv70	1	0728_230pm_1_indiv1_zerfall_zoom_zstack	0728_230pm_1_indiv1_zerfall_zoom	HaploidGenomeComplement	261.181	0.9209	240266	0.359499	118.944
2022-10-09	0728_230pm_indiv71	1	0728_230pm_1_indiv1_zerfall_zoom_zstack	0728_230pm_1_indiv1_zerfall_zoom	HaploidGenomeComplement	261.181	0.9209	260105	0.387619	119.424
2022-10-10	0728_230pm_indiv72	1	0728_230pm_1_indiv1_zerfall_zoom_zstack	0728_230pm_1_indiv1_zerfall_zoom	HaploidGenomeComplement	261.181	0.9209	139434	0.275498	90.0736
2022-10-11	0728_230pm_indiv73	1	0728_230pm_1_indiv1_zerfall_zoom_zstack	0728_230pm_1_indiv1_zerfall_zoom	HaploidGenomeComplement	261.181	0.9209	261798	0.394026	118.247
2022-10-12	0728_230pm_indiv74	1	0728_230pm_1_indiv1_zerfall_zoom_zstack	0728_230pm_1_indiv1_zerfall_zoom	HaploidGenomeComplement	261.181	0.9209	147594	0.264819	99.1895
2022-10-13	0728_230pm_indiv75	1	0728_230pm_1_indiv1_zerfall_zoom_zstack	0728_230pm_1_indiv1_zerfall_zoom	HaploidGenomeComplement	261.181	0.9209	258409	0.38922	118.157
2022-10-14	0728_230pm_indiv76	1	0728_230pm_1_indiv1_zerfall_zoom_zstack	0728_230pm_1_indiv1_zerfall_zoom	HaploidGenomeComplement	261.181	0.9209	208681	0.331202	112.134
2022-10-15	0728_230pm_indiv77	1	0728_230pm_1_indiv1_zerfall_zoom_zstack	0728_230pm_1_indiv1_zerfall_zoom	HaploidGenomeComplement	261.181	0.9209	215356	0.327643	116.978
2022-10-16	0728_230pm_indiv78	1	0728_230pm_1_indiv1_zerfall_zoom_zstack	0728_230pm_1_indiv1_zerfall_zoom	HaploidGenomeComplement	261.181	0.9209	334392	0.512198	116.189
2022-10-17	0728_230pm_indiv79	1	0728_230pm_1_indiv1_zerfall_zoom_zstack	0728_230pm_1_indiv1_zerfall_zoom	HaploidGenomeComplement	261.181	0.9209	259098	0.40239	114.594
2022-10-18	0728_230pm_indiv80	1	0728_230pm_1_indiv1_zerfall_zoom_zstack	0728_230pm_1_indiv1_zerfall_zoom	HaploidGenomeComplement	261.181	0.9209	286925	0.454535	112.343
2022-10-19	0728_230pm_indiv81	1	0728_230pm_1_indiv1_zerfall_zoom_zstack	0728_230pm_1_indiv1_zerfall_zoom	HaploidGenomeComplement	261.181	0.9209	218875	0.335295	116.176
2022-10-20	0728_230pm_indiv82	1	0728_230pm_1_indiv1_zerfall_zoom_zstack	0728_230pm_1_indiv1_zerfall_zoom	HaploidGenomeComplement	261.181	0.9209	209711	0.320702	116.377
2022-10-21	0728_230pm_indiv83	1	0728_230pm_1_indiv1_zerfall_zoom_zstack	0728_230pm_1_indiv1_zerfall_zoom	HaploidGenomeComplement	261.181	0.9209	313951	0.401322	139.224
2022-10-22	0728_230pm_indiv84	1	0728_230pm_1_indiv1_zerfall_zoom_zstack	0728_230pm_1_indiv1_zerfall_zoom	HaploidGenomeComplement	261.181	0.9209	192937	0.31038	110.629
2022-10-23	0728_230pm_indiv85	1	0728_230pm_1_indiv1_zerfall_zoom_zstack	0728_230pm_1_indiv1_zerfall_zoom	HaploidGenomeComplement	261.181	0.9209	121458	0.22264	97.0887
2022-10-24	0728_230pm_indiv86	1	0728_230pm_1_indiv1_zerfall_zoom_zstack	0728_230pm_1_indiv1_zerfall_zoom	HaploidGenomeComplement	261.181	0.9209	177068	0.31999	98.4805
2022-10-25	0728_230pm_indiv87	1	0728_230pm_1_indiv1_zerfall_zoom_zstack	0728_230pm_1_indiv1_zerfall_zoom	HaploidGenomeComplement	261.181	0.9209	188088	0.331914	100.851
2022-10-26	0728_230pm_indiv88	1	0728_230pm_1_indiv1_zerfall_zoom_zstack	0728_230pm_1_indiv1_zerfall_zoom	HaploidGenomeComplement	261.181	0.9209	33719	0.0587301	102.179
2022-10-27	0728_230pm_indiv89	1	0728_230pm_1_indiv1_zerfall_zoom_zstack	0728_230pm_1_indiv1_zerfall_zoom	HaploidGenomeComplement	261.181	0.9209	16261	0.0307888	93.9942
2022-10-28	0728_230pm_indiv90	1	0728_230pm_1_indiv1_zerfall_zoom_zstack	0728_230pm_1_indiv1_zerfall_zoom	HaploidGenomeComplement	261.181	0.9209	208247	0.314473	117.853
2022-10-29	0728_230pm_indiv91	1	0728_230pm_1_indiv1_zerfall_zoom_zstack	0728_230pm_1_indiv1_zerfall_zoom	HaploidGenomeComplement	261.181	0.9209	227316	0.350957	115.272
2022-10-30	0728_230pm_indiv92	1	0728_230pm_1_indiv1_zerfall_zoom_zstack	0728_230pm_1_indiv1_zerfall_zoom	HaploidGenomeComplement	261.181	0.9209	216554	0.347575	110.883
2022-10-31	0728_230pm_indiv93	1	0728_230pm_1_indiv1_zerfall_zoom_zstack	0728_230pm_1_indiv1_zerfall_zoom	HaploidGenomeComplement	261.181	0.9209	252652	0.394204	114.064
2022-11-01	0728_230pm_indiv94	1	0728_230pm_1_indiv1_zerfall_zoom_zstack	0728_230pm_1_indiv1_zerfall_zoom	HaploidGenomeComplement	261.181	0.9209	170271	0.255209	118.738
2022-11-02	0728_230pm_indiv95	1	0728_230pm_1_indiv1_zerfall_zoom_zstack	0728_230pm_1_indiv1_zerfall_zoom	HaploidGenomeComplement	261.181	0.9209	343997	0.456137	134.217
2022-11-03	0728_230pm_indiv96	1	0728_230pm_1_indiv1_zerfall_zoom_zstack	0728_230pm_1_indiv1_zerfall_zoom	HaploidGenomeComplement	261.181	0.9209	249621	0.385127	115.352
2022-11-04	0728_230pm_indiv97	1	0728_230pm_1_indiv1_zerfall_zoom_zstack	0728_230pm_1_indiv1_zerfall_zoom	HaploidGenomeComplement	261.181	0.9209	225403	0.334228	120.023
2022-11-05	0728_230pm_indiv98	1	0728_230pm_1_indiv1_zerfall_zoom_zstack	0728_230pm_1_indiv1_zerfall_zoom	HaploidGenomeComplement	261.181	0.9209	201894	0.327821	109.606
2022-11-06	0728_230pm_indiv99	1	0728_230pm_1_indiv1_zerfall_zoom_zstack	0728_230pm_1_indiv1_zerfall_zoom	HaploidGenomeComplement	261.181	0.9209	296169	0.403814	130.528
2022-11-07	0728_230pm_indiv100	1	0728_230pm_1_indiv1_zerfall_zoom_zstack	0728_230pm_1_indiv1_zerfall_zoom	HaploidGenomeComplement	261.181	0.9209	226921	0.371245	108.783
2022-11-08	0728_230pm_indiv101	1	0728_230pm_1_indiv1_zerfall_zoom_zstack	0728_230pm_1_indiv1_zerfall_zoom	HaploidGenomeComplement	261.181	0.9209	232755	0.349355	118.571
2022-11-09	0728_230pm_indiv102	1	0728_230pm_1_indiv1_zerfall_zoom_zstack	0728_230pm_1_indiv1_zerfall_zoom	HaploidGenomeComplement	261.181	0.9209	276979	0.416984	118.216
2022-11-10	0728_230pm_indiv103	1	0728_230pm_1_indiv1_zerfall_zoom_zstack	0728_230pm_1_indiv1_zerfall_zoom	HaploidGenomeComplement	261.181	0.9209	201832	0.320168	112.191
2022-11-11	0728_230pm_indiv104	1	0728_230pm_1_indiv1_zerfall_zoom_zstack	0728_230pm_1_indiv1_zerfall_zoom	HaploidGenomeComplement	261.181	0.9209	237923	0.363949	116.344
2022-11-12	0728_230pm_indiv105	1	0728_230pm_1_indiv1_zerfall_zoom_zstack	0728_230pm_1_indiv1_zerfall_zoom	HaploidGenomeComplement	261.181	0.9209	283726	0.395271	127.747
2022-11-13	0728_230pm_indiv106	1	0728_230pm_1_indiv1_zerfall_zoom_zstack	0728_230pm_1_indiv1_zerfall_zoom	HaploidGenomeComplement	261.181	0.9209	306671	0.454713	120.028
2022-11-14	0728_230pm_indiv107	1	0728_230pm_1_indiv1_zerfall_zoom_zstack	0728_230pm_1_indiv1_zerfall_zoom	HaploidGenomeComplement	261.181	0.9209	192392	0.333694	102.609
2022-11-15	0728_230pm_indiv108	1	0728_230pm_1_indiv1_zerfall_zoom_zstack	0728_230pm_1_indiv1_zerfall_zoom	HaploidGenomeComplement	261.181	0.9209	205950	0.334228	109.665
2022-11-16	0728_230pm_indiv109	1	0728_230pm_1_indiv1_zerfall_zoom_zstack	0728_230pm_1_indiv1_zerfall_zoom	HaploidGenomeComplement	261.181	0.9209	185516	0.311625	105.949
2022-11-17	0728_230pm_indiv110	1	0728_230pm_1_indiv1_zerfall_zoom_zstack	0728_230pm_1_indiv1_zerfall_zoom	HaploidGenomeComplement	261.181	0.9209	128005	0.232251	98.0881
2022-11-18	0728_230pm_indiv111	1	0728_230pm_1_indiv1_zerfall_zoom_zstack	0728_230pm_1_indiv1_zerfall_zoom	HaploidGenomeComplement	261.181	0.9209	214076	0.369466	103.119
2022-11-19	0728_230pm_indiv112	1	0728_230pm_1_indiv1_zerfall_zoom_zstack	0728_230pm_1_indiv1_zerfall_zoom	HaploidGenomeComplement	261.181	0.9209	181820	0.31999	101.123
2022-11-20	0728_230pm_indiv113	1	0728_230pm_1_indiv1_zerfall_zoom_zstack	0728_230pm_1_indiv1_zerfall_zoom	HaploidGenomeComplement	261.181	0.9209	249875	0.379788	117.092
2022-11-21	0728_230pm_indiv114	1	0728_230pm_1_indiv1_zerfall_zoom_zstack	0728_230pm_1_indiv1_zerfall_zoom	HaploidGenomeComplement	261.181	0.9209	199227	0.301125	117.746
2022-11-22	0728_230pm_indiv115	1	0728_230pm_1_indiv1_zerfall_zoom_zstack	0728_230pm_1_indiv1_zerfall_zoom	HaploidGenomeComplement	261.181	0.9209	164507	0.282794	103.529
2022-11-23	0728_230pm_indiv116	1	0728_230pm_1_indiv1_zerfall_zoom_zstack	0728_230pm_1_indiv1_zerfall_zoom	HaploidGenomeComplement	261.181	0.9209	222292	0.36733	107.7
2022-11-24	0728_230pm_indiv117	1	0728_230pm_1_indiv1_zerfall_zoom_zstack	0728_230pm_1_indiv1_zerfall_zoom	HaploidGenomeComplement	261.181	0.9209	245772	0.371957	117.594
2022-11-25	0728_230pm_indiv118	1	0728_230pm_1_indiv1_zerfall_zoom_zstack	0728_230pm_1_indiv1_zerfall_zoom	HaploidGenomeComplement	261.181	0.9209	194402	0.325151	106.405
2022-11-26	0728_230pm_indiv119	1	0728_230pm_1_indiv1_zerfall_zoom_zstack	0728_230pm_1_indiv1_zerfall_zoom	HaploidGenomeComplement	261.181	0.9209	222870	0.348999	113.651
2022-11-27	0728_230pm_indiv120	1	0728_230pm_1_indiv1_zerfall_zoom_zstack	0728_230pm_1_indiv1_zerfall_zoom	HaploidGenomeComplement	261.181	0.9209	231153	0.345974	118.906
2022-11-28	0728_230pm_indiv121	1	0728_230pm_1_indiv1_zerfall_zoom_zstack	0728_230pm_1_indiv1_zerfall_zoom	HaploidGenomeComplement	261.181	0.9209	281967	0.398297	125.991
2022-11-29	0728_230pm_indiv122	1	0728_230pm_1_indiv1_zerfall_zoom_zstack	0728_230pm_1_indiv1_zerfall_zoom	HaploidGenomeComplement	261.181	0.9209	256571	0.360033	126.827
2022-11-30	0728_230pm_indiv123	1	0728_230pm_1_indiv1_zerfall_zoom_zstack	0728_230pm_1_indiv1_zerfall_zoom	HaploidGenomeComplement	261.181	0.9209	273161	0.395627	122.879
2022-12-01	0728_230pm_indiv124	1	0728_230pm_1_indiv1_zerfall_zoom_zstack	0728_230pm_1_indiv1_zerfall_zoom	HaploidGenomeComplement	261.181	0.9209	160426	0.280125	101.922
2022-12-02	0728_230pm_indiv125	1	0728_230pm_1_indiv1_zerfall_zoom_zstack	0728_230pm_1_indiv1_zerfall_zoom	HaploidGenomeComplement	261.181	0.9209	220324	0.349889	112.067
2022-12-03	0728_230pm_indiv126	1	0728_230pm_1_indiv1_zerfall_zoom_zstack	0728_230pm_1_indiv1_zerfall_zoom	HaploidGenomeComplement	261.181	0.9209	235201	0.383881	109.041
2022-12-04	0728_230pm_indiv127	1	0728_230pm_1_indiv1_zerfall_zoom_zstack	0728_230pm_1_indiv1_zerfall_zoom	HaploidGenomeComplement	261.181	0.9209	190342	0.364127	93.0313
2022-12-05	0728_230pm_indiv128	1	0728_230pm_1_indiv1_zerfall_zoom_zstack	0728_230pm_1_indiv1_zerfall_zoom	HaploidGenomeComplement	261.181	0.9209	191457	0.309846	109.97
2022-12-06	0728_230pm_indiv129	1	0728_230pm_1_indiv1_zerfall_zoom_zstack	0728_230pm_1_indiv1_zerfall_zoom	HaploidGenomeComplement	261.181	0.9209	200028	0.309846	114.893
2022-12-07	0728_230pm_indiv130	1	0728_230pm_1_indiv1_zerfall_zoom_zstack	0728_230pm_1_indiv1_zerfall_zoom	HaploidGenomeComplement	261.181	0.9209	228458	0.337609	120.431
2022-12-08	0728_230pm_indiv131	1	0728_230pm_1_indiv1_zerfall_zoom_zstack	0728_230pm_1_indiv1_zerfall_zoom	HaploidGenomeComplement	261.181	0.9209	252422	0.393492	114.166
2022-12-09	0728_230pm_indiv132	1	0728_230pm_1_indiv1_zerfall_zoom_zstack	0728_230pm_1_indiv1_zerfall_zoom	HaploidGenomeComplement	261.181	0.9209	196277	0.336897	103.686
2022-12-10	0728_230pm_indiv133	1	0728_230pm_1_indiv1_zerfall_zoom_zstack	0728_230pm_1_indiv1_zerfall_zoom	HaploidGenomeComplement	261.181	0.9209	149583	0.269625	98.7347
2022-12-11	0728_230pm_indiv134	1	0728_230pm_1_indiv1_zerfall_zoom_zstack	0728_230pm_1_indiv1_zerfall_zoom	HaploidGenomeComplement	261.181	0.9209	216805	0.326041	118.343
2022-12-12	0728_230pm_indiv135	1	0728_230pm_1_indiv1_zerfall_zoom_zstack	0728_230pm_1_indiv1_zerfall_zoom	HaploidGenomeComplement	261.181	0.9209	172870	0.316431	97.2272
2022-12-13	0728_230pm_indiv136	1	0728_230pm_1_indiv1_zerfall_zoom_zstack	0728_230pm_1_indiv1_zerfall_zoom	HaploidGenomeComplement	261.181	0.9209	149234	0.266955	99.4893
2022-12-14	0728_230pm_indiv137	1	0728_230pm_1_indiv1_zerfall_zoom_zstack	0728_230pm_1_indiv1_zerfall_zoom	HaploidGenomeComplement	261.181	0.9209	172726	0.313227	98.1398
2022-12-15	0728_230pm_indiv138	1	0728_230pm_1_indiv1_zerfall_zoom_zstack	0728_230pm_1_indiv1_zerfall_zoom	HaploidGenomeComplement	261.181	0.9209	135817	0.254141	95.1099
2022-12-16	0728_230pm_indiv139	1	0728_230pm_1_indiv1_zerfall_zoom_zstack	0728_230pm_1_indiv1_zerfall_zoom	HaploidGenomeComplement	261.181	0.9209	187133	0.327999	101.537
2022-12-17	0728_230pm_indiv140	1	0728_230pm_1_indiv1_zerfall_zoom_zstack	0728_230pm_1_indiv1_zerfall_zoom	HaploidGenomeComplement	261.181	0.9209	207985	0.335473	110.337
2022-12-18	0728_230pm_indiv141	1	0728_230pm_1_indiv1_zerfall_zoom_zstack	0728_230pm_1_indiv1_zerfall_zoom	HaploidGenomeComplement	261.181	0.9209	133022	0.252539	93.7435
2022-12-19	0728_230pm_indiv142	1	0728_230pm_1_indiv1_zerfall_zoom_zstack	0728_230pm_1_indiv1_zerfall_zoom	HaploidGenomeComplement	261.181	0.9209	252068	0.389754	115.1
2022-12-20	0728_230pm_indiv143	1	0728_230pm_1_indiv1_zerfall_zoom_zstack	0728_230pm_1_indiv1_zerfall_zoom	HaploidGenomeComplement	261.181	0.9209	184251	0.301837	108.639
2022-12-21	0728_230pm_indiv144	1	0728_230pm_1_indiv1_zerfall_zoom_zstack	0728_230pm_1_indiv1_zerfall_zoom	HaploidGenomeComplement	261.181	0.9209	12968	0.0249158	92.6286
2022-12-22	0728_230pm_indiv145	1	0728_230pm_1_indiv1_zerfall_zoom_zstack	0728_230pm_1_indiv1_zerfall_zoom	HaploidGenomeComplement	261.181	0.9209	207054	0.373381	98.6911
2022-12-23	0728_230pm_indiv146	1	0728_230pm_1_indiv1_zerfall_zoom_zstack	0728_230pm_1_indiv1_zerfall_zoom	HaploidGenomeComplement	261.181	0.9209	227126	0.379254	106.582
2022-12-24	0728_230pm_indiv147	1	0728_230pm_1_indiv1_zerfall_zoom_zstack	0728_230pm_1_indiv1_zerfall_zoom	HaploidGenomeComplement	261.181	0.9209	116409	0.231895	89.3392
2022-12-25	0728_230pm_indiv148	1	0728_230pm_1_indiv1_zerfall_zoom_zstack	0728_230pm_1_indiv1_zerfall_zoom	HaploidGenomeComplement	261.181	0.9209	253226	0.382813	117.725
2022-12-26	0728_230pm_indiv149	1	0728_230pm_1_indiv1_zerfall_zoom_zstack	0728_230pm_1_indiv1_zerfall_zoom	HaploidGenomeComplement	261.181	0.9209	231448	0.381568	107.951
2022-12-27	0728_230pm_indiv150	1	0728_230pm_1_indiv1_zerfall_zoom_zstack	0728_230pm_1_indiv1_zerfall_zoom	HaploidGenomeComplement	261.181	0.9209	12428	0.0222463	99.424
2022-12-28	0728_230pm_indiv151	1	0728_230pm_1_indiv1_zerfall_zoom_zstack	0728_230pm_1_indiv1_zerfall_zoom	HaploidGenomeComplement	261.181	0.9209	200825	0.313049	114.17
2022-12-29	0728_230pm_indiv152	1	0728_230pm_1_indiv1_zerfall_zoom_zstack	0728_230pm_1_indiv1_zerfall_zoom	HaploidGenomeComplement	261.181	0.9209	124682	0.223174	99.4274
2022-12-30	0728_230pm_indiv153	1	0728_230pm_1_indiv1_zerfall_zoom_zstack	0728_230pm_1_indiv1_zerfall_zoom	HaploidGenomeComplement	261.181	0.9209	176142	0.307176	102.052
2022-12-31	0728_230pm_indiv154	1	0728_230pm_1_indiv1_zerfall_zoom_zstack	0728_230pm_1_indiv1_zerfall_zoom	HaploidGenomeComplement	261.181	0.9209	233234	0.336541	123.339
2023-01-01	0728_230pm_indiv155	1	0728_230pm_1_indiv1_zerfall_zoom_zstack	0728_230pm_1_indiv1_zerfall_zoom	HaploidGenomeComplement	261.181	0.9209	260318	0.393314	117.791
2023-01-02	0728_230pm_indiv156	1	0728_230pm_1_indiv1_zerfall_zoom_zstack	0728_230pm_1_indiv1_zerfall_zoom	HaploidGenomeComplement	261.181	0.9209	196152	0.320524	108.913
2023-01-03	0728_230pm_indiv157	1	0728_230pm_1_indiv1_zerfall_zoom_zstack	0728_230pm_1_indiv1_zerfall_zoom	HaploidGenomeComplement	261.181	0.9209	226282	0.374805	107.446
2023-01-04	0728_230pm_indiv158	1	0728_230pm_1_indiv1_zerfall_zoom_zstack	0728_230pm_1_indiv1_zerfall_zoom	HaploidGenomeComplement	261.181	0.9209	199022	0.316609	111.873
2023-01-05	0728_230pm_indiv159	1	0728_230pm_1_indiv1_zerfall_zoom_zstack	0728_230pm_1_indiv1_zerfall_zoom	HaploidGenomeComplement	261.181	0.9209	9241	0.017975	91.495
2023-01-06	0728_230pm_indiv160	1	0728_230pm_1_indiv1_zerfall_zoom_zstack	0728_230pm_1_indiv1_zerfall_zoom	HaploidGenomeComplement	261.181	0.9209	55554	0.09468	104.425
2023-01-07	0728_230pm_indiv161	1	0728_230pm_1_indiv1_zerfall_zoom_zstack	0728_230pm_1_indiv1_zerfall_zoom	HaploidGenomeComplement	261.181	0.9209	240801	0.371779	115.271
2023-01-08	0728_230pm_indiv162	1	0728_230pm_1_indiv1_zerfall_zoom_zstack	0728_230pm_1_indiv1_zerfall_zoom	HaploidGenomeComplement	261.181	0.9209	244298	0.365372	118.996
2023-01-09	0728_230pm_indiv163	1	0728_230pm_1_indiv1_zerfall_zoom_zstack	0728_230pm_1_indiv1_zerfall_zoom	HaploidGenomeComplement	261.181	0.9209	161978	0.277811	103.766
2023-01-10	0728_230pm_indiv164	1	0728_230pm_1_indiv1_zerfall_zoom_zstack	0728_230pm_1_indiv1_zerfall_zoom	HaploidGenomeComplement	261.181	0.9209	208584	0.363949	101.997
2023-01-11	0728_230pm_indiv165	1	0728_230pm_1_indiv1_zerfall_zoom_zstack	0728_230pm_1_indiv1_zerfall_zoom	HaploidGenomeComplement	261.181	0.9209	232518	0.346864	119.301
2023-01-12	0728_230pm_indiv166	1	0728_230pm_1_indiv1_zerfall_zoom_zstack	0728_230pm_1_indiv1_zerfall_zoom	HaploidGenomeComplement	261.181	0.9209	259084	0.384593	119.891
2023-01-13	0728_230pm_indiv167	1	0728_230pm_1_indiv1_zerfall_zoom_zstack	0728_230pm_1_indiv1_zerfall_zoom	HaploidGenomeComplement	261.181	0.9209	323982	0.570038	101.15
2023-01-14	0728_230pm_indiv168	1	0728_230pm_1_indiv1_zerfall_zoom_zstack	0728_230pm_1_indiv1_zerfall_zoom	HaploidGenomeComplement	261.181	0.9209	157382	0.27443	102.064
2023-01-15	0728_230pm_indiv169	1	0728_230pm_1_indiv1_zerfall_zoom_zstack	0728_230pm_1_indiv1_zerfall_zoom	HaploidGenomeComplement	261.181	0.9209	258048	0.373559	122.939
2023-01-16	0728_230pm_indiv170	1	0728_230pm_1_indiv1_zerfall_zoom_zstack	0728_230pm_1_indiv1_zerfall_zoom	HaploidGenomeComplement	261.181	0.9209	261793	0.388864	119.814
2023-01-17	0728_230pm_indiv171	1	0728_230pm_1_indiv1_zerfall_zoom_zstack	0728_230pm_1_indiv1_zerfall_zoom	HaploidGenomeComplement	261.181	0.9209	205873	0.353626	103.61
2023-01-18	0728_230pm_indiv172	1	0728_230pm_1_indiv1_zerfall_zoom_zstack	0728_230pm_1_indiv1_zerfall_zoom	HaploidGenomeComplement	261.181	0.9209	220875	0.361457	108.752
2023-01-19	0728_230pm_indiv173	1	0728_230pm_1_indiv1_zerfall_zoom_zstack	0728_230pm_1_indiv1_zerfall_zoom	HaploidGenomeComplement	261.181	0.9209	190762	0.31821	106.69
2023-01-20	0728_230pm_indiv174	1	0728_230pm_1_indiv1_zerfall_zoom_zstack	0728_230pm_1_indiv1_zerfall_zoom	HaploidGenomeComplement	261.181	0.9209	219752	0.403814	96.8497
2023-01-21	0728_230pm_indiv175	1	0728_230pm_1_indiv1_zerfall_zoom_zstack	0728_230pm_1_indiv1_zerfall_zoom	HaploidGenomeComplement	261.181	0.9209	189876	0.340457	99.2556
2023-01-22	0728_230pm_indiv176	1	0728_230pm_1_indiv1_zerfall_zoom_zstack	0728_230pm_1_indiv1_zerfall_zoom	HaploidGenomeComplement	261.181	0.9209	209982	0.33494	111.574
2023-01-23	0728_230pm_indiv177	1	0728_230pm_1_indiv1_zerfall_zoom_zstack	0728_230pm_1_indiv1_zerfall_zoom	HaploidGenomeComplement	261.181	0.9209	96436	0.194877	88.0694
2023-01-24	0728_230pm_indiv178	1	0728_230pm_1_indiv1_zerfall_zoom_zstack	0728_230pm_1_indiv1_zerfall_zoom	HaploidGenomeComplement	261.181	0.9209	224060	0.360923	110.483
2023-01-25	0728_230pm_indiv179	1	0728_230pm_1_indiv1_zerfall_zoom_zstack	0728_230pm_1_indiv1_zerfall_zoom	HaploidGenomeComplement	261.181	0.9209	186576	0.313227	106.009
2023-01-26	0728_230pm_indiv180	1	0728_230pm_1_indiv1_zerfall_zoom_zstack	0728_230pm_1_indiv1_zerfall_zoom	HaploidGenomeComplement	261.181	0.9209	196538	0.343838	101.728
2023-01-27	0728_230pm_indiv181	1	0728_230pm_1_indiv1_zerfall_zoom_zstack	0728_230pm_1_indiv1_zerfall_zoom	HaploidGenomeComplement	261.181	0.9209	176476	0.313405	100.214
2023-01-28	0728_230pm_indiv182	1	0728_230pm_1_indiv1_zerfall_zoom_zstack	0728_230pm_1_indiv1_zerfall_zoom	HaploidGenomeComplement	261.181	0.9209	74585	0.134901	98.3971
2023-01-29	0728_230pm_indiv183	1	0728_230pm_1_indiv1_zerfall_zoom_zstack	0728_230pm_1_indiv1_zerfall_zoom	HaploidGenomeComplement	261.181	0.9209	118167	0.228869	91.8872
2023-01-30	0728_230pm_indiv184	1	0728_230pm_1_indiv1_zerfall_zoom_zstack	0728_230pm_1_indiv1_zerfall_zoom	HaploidGenomeComplement	261.181	0.9209	98355	0.20342	86.0499
2023-01-31	0728_230pm_indiv185	1	0728_230pm_1_indiv1_zerfall_zoom_zstack	0728_230pm_1_indiv1_zerfall_zoom	HaploidGenomeComplement	261.181	0.9209	205362	0.363949	100.422
2023-02-01	0728_230pm_indiv186	1	0728_230pm_1_indiv1_zerfall_zoom_zstack	0728_230pm_1_indiv1_zerfall_zoom	HaploidGenomeComplement	261.181	0.9209	191681	0.290091	117.596
2023-02-02	0728_230pm_indiv187	1	0728_230pm_1_indiv1_zerfall_zoom_zstack	0728_230pm_1_indiv1_zerfall_zoom	HaploidGenomeComplement	261.181	0.9209	171798	0.290803	105.14
2023-02-03	0728_230pm_indiv188	1	0728_230pm_1_indiv1_zerfall_zoom_zstack	0728_230pm_1_indiv1_zerfall_zoom	HaploidGenomeComplement	261.181	0.9209	179091	0.292939	108.804
2023-02-04	0728_230pm_indiv189	1	0728_230pm_1_indiv1_zerfall_zoom_zstack	0728_230pm_1_indiv1_zerfall_zoom	HaploidGenomeComplement	261.181	0.9209	185879	0.296142	111.706
2023-02-05	0728_230pm_indiv190	1	0728_230pm_1_indiv1_zerfall_zoom_zstack	0728_230pm_1_indiv1_zerfall_zoom	HaploidGenomeComplement	261.181	0.9209	167033	0.28582	104.006
2023-02-06	0728_230pm_indiv191	1	0728_230pm_1_indiv1_zerfall_zoom_zstack	0728_230pm_1_indiv1_zerfall_zoom	HaploidGenomeComplement	261.181	0.9209	271785	0.392958	123.091
2023-02-07	0728_230pm_indiv192	1	0728_230pm_1_indiv1_zerfall_zoom_zstack	0728_230pm_1_indiv1_zerfall_zoom	HaploidGenomeComplement	261.181	0.9209	221505	0.356652	110.531
2023-02-08	0728_230pm_indiv193	1	0728_230pm_1_indiv1_zerfall_zoom_zstack	0728_230pm_1_indiv1_zerfall_zoom	HaploidGenomeComplement	261.181	0.9209	177701	0.302727	104.469
2023-02-09	0728_230pm_indiv194	1	0728_230pm_1_indiv1_zerfall_zoom_zstack	0728_230pm_1_indiv1_zerfall_zoom	HaploidGenomeComplement	261.181	0.9209	221760	0.354694	111.269
2023-02-10	0728_230pm_indiv195	1	0728_230pm_1_indiv1_zerfall_zoom_zstack	0728_230pm_1_indiv1_zerfall_zoom	HaploidGenomeComplement	261.181	0.9209	200386	0.328177	108.669
2023-02-11	0728_230pm_indiv196	1	0728_230pm_1_indiv1_zerfall_zoom_zstack	0728_230pm_1_indiv1_zerfall_zoom	HaploidGenomeComplement	261.181	0.9209	331119	0.60403	97.5601
2023-02-12	0728_230pm_indiv197	1	0728_230pm_1_indiv1_zerfall_zoom_zstack	0728_230pm_1_indiv1_zerfall_zoom	HaploidGenomeComplement	261.181	0.9209	155421	0.265353	104.239
2023-02-13	0728_230pm_indiv198	1	0728_230pm_1_indiv1_zerfall_zoom_zstack	0728_230pm_1_indiv1_zerfall_zoom	HaploidGenomeComplement	261.181	0.9209	252519	0.352915	127.342
2023-02-14	0728_230pm_indiv199	1	0728_230pm_1_indiv1_zerfall_zoom_zstack	0728_230pm_1_indiv1_zerfall_zoom	HaploidGenomeComplement	261.181	0.9209	169878	0.286532	105.514
2023-02-15	0728_230pm_indiv200	1	0728_230pm_1_indiv1_zerfall_zoom_zstack	0728_230pm_1_indiv1_zerfall_zoom	HaploidGenomeComplement	261.181	0.9209	319733	0.586767	96.9769
2023-02-16	0728_230pm_indiv201	1	0728_230pm_1_indiv1_zerfall_zoom_zstack	0728_230pm_1_indiv1_zerfall_zoom	HaploidGenomeComplement	261.181	0.9209	162471	0.30682	94.2407
2023-02-17	0728_230pm_indiv202	1	0728_230pm_1_indiv1_zerfall_zoom_zstack	0728_230pm_1_indiv1_zerfall_zoom	HaploidGenomeComplement	261.181	0.9209	190642	0.333872	101.622
2023-02-18	0728_230pm_indiv203	1	0728_230pm_1_indiv1_zerfall_zoom_zstack	0728_230pm_1_indiv1_zerfall_zoom	HaploidGenomeComplement	261.181	0.9209	176047	0.321592	97.425
2023-02-19	0728_230pm_indiv204	1	0728_230pm_1_indiv1_zerfall_zoom_zstack	0728_230pm_1_indiv1_zerfall_zoom	HaploidGenomeComplement	261.181	0.9209	59388	0.10607	99.6443
2023-02-20	0728_230pm_indiv205	1	0728_230pm_1_indiv1_zerfall_zoom_zstack	0728_230pm_1_indiv1_zerfall_zoom	HaploidGenomeComplement	261.181	0.9209	74151	0.138639	95.1874
2023-02-21	0728_230pm_indiv206	1	0728_230pm_1_indiv1_zerfall_zoom_zstack	0728_230pm_1_indiv1_zerfall_zoom	HaploidGenomeComplement	261.181	0.9209	176554	0.286176	109.797
2023-02-22	0728_230pm_indiv207	1	0728_230pm_1_indiv1_zerfall_zoom_zstack	0728_230pm_1_indiv1_zerfall_zoom	HaploidGenomeComplement	261.181	0.9209	118193	0.232073	90.6388
2023-02-23	0728_230pm_indiv208	1	0728_230pm_1_indiv1_zerfall_zoom_zstack	0728_230pm_1_indiv1_zerfall_zoom	HaploidGenomeComplement	261.181	0.9209	121984	0.227446	95.4491
2023-02-24	0728_230pm_indiv209	1	0728_230pm_1_indiv1_zerfall_zoom_zstack	0728_230pm_1_indiv1_zerfall_zoom	HaploidGenomeComplement	261.181	0.9209	220716	0.332804	118.03
2023-02-25	0728_230pm_indiv210	1	0728_230pm_1_indiv1_zerfall_zoom_zstack	0728_230pm_1_indiv1_zerfall_zoom	HaploidGenomeComplement	261.181	0.9209	271513	0.381212	126.757
2023-02-26	0728_230pm_indiv211	1	0728_230pm_1_indiv1_zerfall_zoom_zstack	0728_230pm_1_indiv1_zerfall_zoom	HaploidGenomeComplement	261.181	0.9209	220056	0.388864	100.712
2023-02-27	0728_230pm_indiv212	1	0728_230pm_1_indiv1_zerfall_zoom_zstack	0728_230pm_1_indiv1_zerfall_zoom	HaploidGenomeComplement	261.181	0.9209	180645	0.337253	95.3272
2023-02-28	0728_230pm_indiv213	1	0728_230pm_1_indiv1_zerfall_zoom_zstack	0728_230pm_1_indiv1_zerfall_zoom	HaploidGenomeComplement	261.181	0.9209	210272	0.352381	106.198
2023-03-01	0728_230pm_indiv214	1	0728_230pm_1_indiv1_zerfall_zoom_zstack	0728_230pm_1_indiv1_zerfall_zoom	HaploidGenomeComplement	261.181	0.9209	106672	0.210894	90.0186
2023-03-02	0728_230pm_indiv215	1	0728_230pm_1_indiv1_zerfall_zoom_zstack	0728_230pm_1_indiv1_zerfall_zoom	HaploidGenomeComplement	261.181	0.9209	241959	0.384949	111.863
2023-03-03	0728_230pm_indiv216	1	0728_230pm_1_indiv1_zerfall_zoom_zstack	0728_230pm_1_indiv1_zerfall_zoom	HaploidGenomeComplement	261.181	0.9209	151945	0.261972	103.224
2023-03-04	0728_230pm_indiv217	1	0728_230pm_1_indiv1_zerfall_zoom_zstack	0728_230pm_1_indiv1_zerfall_zoom	HaploidGenomeComplement	261.181	0.9209	152708	0.274786	98.9041
2023-03-05	0728_230pm_indiv218	1	0728_230pm_1_indiv1_zerfall_zoom_zstack	0728_230pm_1_indiv1_zerfall_zoom	HaploidGenomeComplement	261.181	0.9209	243173	0.4015	107.789
2023-03-06	0728_230pm_indiv219	1	0728_230pm_1_indiv1_zerfall_zoom_zstack	0728_230pm_1_indiv1_zerfall_zoom	HaploidGenomeComplement	261.181	0.9209	165224	0.316609	92.8746
2023-03-07	0728_230pm_indiv220	1	0728_230pm_1_indiv1_zerfall_zoom_zstack	0728_230pm_1_indiv1_zerfall_zoom	HaploidGenomeComplement	261.181	0.9209	82309	0.165868	88.3144
2023-03-08	0728_230pm_indiv221	1	0728_230pm_1_indiv1_zerfall_zoom_zstack	0728_230pm_1_indiv1_zerfall_zoom	HaploidGenomeComplement	261.181	0.9209	155557	0.263574	105.035
2023-03-09	0728_230pm_indiv222	1	0728_230pm_1_indiv1_zerfall_zoom_zstack	0728_230pm_1_indiv1_zerfall_zoom	HaploidGenomeComplement	261.181	0.9209	206647	0.330846	111.16
2023-03-10	0728_230pm_indiv223	1	0728_230pm_1_indiv1_zerfall_zoom_zstack	0728_230pm_1_indiv1_zerfall_zoom	HaploidGenomeComplement	261.181	0.9209	208393	0.313939	118.137
2023-03-11	0728_230pm_indiv224	1	0728_230pm_1_indiv1_zerfall_zoom_zstack	0728_230pm_1_indiv1_zerfall_zoom	HaploidGenomeComplement	261.181	0.9209	154145	0.291337	94.1631
2023-03-12	0728_230pm_indiv225	1	0728_230pm_1_indiv1_zerfall_zoom_zstack	0728_230pm_1_indiv1_zerfall_zoom	HaploidGenomeComplement	261.181	0.9209	235522	0.376051	111.463
2023-03-13	0728_230pm_indiv226	1	0728_230pm_1_indiv1_zerfall_zoom_zstack	0728_230pm_1_indiv1_zerfall_zoom	HaploidGenomeComplement	261.181	0.9209	157780	0.273896	102.521
2023-03-14	0728_230pm_indiv227	1	0728_230pm_1_indiv1_zerfall_zoom_zstack	0728_230pm_1_indiv1_zerfall_zoom	HaploidGenomeComplement	261.181	0.9209	212465	0.339567	111.355
2023-03-15	0728_230pm_indiv228	1	0728_230pm_1_indiv1_zerfall_zoom_zstack	0728_230pm_1_indiv1_zerfall_zoom	HaploidGenomeComplement	261.181	0.9209	69423	0.14291	86.4545
2023-03-16	0728_230pm_indiv229	1	0728_230pm_1_indiv1_zerfall_zoom_zstack	0728_230pm_1_indiv1_zerfall_zoom	HaploidGenomeComplement	261.181	0.9209	76857	0.159283	85.8737
2023-03-17	0728_230pm_indiv230	1	0728_230pm_1_indiv1_zerfall_zoom_zstack	0728_230pm_1_indiv1_zerfall_zoom	HaploidGenomeComplement	261.181	0.9209	233270	0.354694	117.045
2023-03-18	0728_230pm_indiv231	1	0728_230pm_1_indiv1_zerfall_zoom_zstack	0728_230pm_1_indiv1_zerfall_zoom	HaploidGenomeComplement	261.181	0.9209	10052	0.0202886	88.1754
2023-03-19	0728_230pm_indiv232	1	0728_230pm_1_indiv1_zerfall_zoom_zstack	0728_230pm_1_indiv1_zerfall_zoom	HaploidGenomeComplement	261.181	0.9209	166397	0.292939	101.092
2023-03-20	0728_230pm_indiv233	1	0728_230pm_1_indiv1_zerfall_zoom_zstack	0728_230pm_1_indiv1_zerfall_zoom	HaploidGenomeComplement	261.181	0.9209	185972	0.317854	104.128
2023-03-21	0728_230pm_indiv234	1	0728_230pm_1_indiv1_zerfall_zoom_zstack	0728_230pm_1_indiv1_zerfall_zoom	HaploidGenomeComplement	261.181	0.9209	160285	0.266777	106.928
2023-03-22	0728_230pm_indiv235	1	0728_230pm_1_indiv1_zerfall_zoom_zstack	0728_230pm_1_indiv1_zerfall_zoom	HaploidGenomeComplement	261.181	0.9209	199274	0.370712	95.6668
2023-03-23	0728_230pm_indiv236	1	0728_230pm_1_indiv1_zerfall_zoom_zstack	0728_230pm_1_indiv1_zerfall_zoom	HaploidGenomeComplement	261.181	0.9209	136288	0.265887	91.2236
2023-03-24	0728_230pm_indiv237	1	0728_230pm_1_indiv1_zerfall_zoom_zstack	0728_230pm_1_indiv1_zerfall_zoom	HaploidGenomeComplement	261.181	0.9209	84192	0.169249	88.53
2023-03-25	0728_230pm_indiv238	1	0728_230pm_1_indiv1_zerfall_zoom_zstack	0728_230pm_1_indiv1_zerfall_zoom	HaploidGenomeComplement	261.181	0.9209	149435	0.267133	99.557
2023-03-26	0728_230pm_indiv239	1	0728_230pm_1_indiv1_zerfall_zoom_zstack	0728_230pm_1_indiv1_zerfall_zoom	HaploidGenomeComplement	261.181	0.9209	162789	0.29721	97.4784
2023-03-27	0728_230pm_indiv240	1	0728_230pm_1_indiv1_zerfall_zoom_zstack	0728_230pm_1_indiv1_zerfall_zoom	HaploidGenomeComplement	261.181	0.9209	204216	0.375873	96.6932
2023-03-28	0728_230pm_indiv241	1	0728_230pm_1_indiv1_zerfall_zoom_zstack	0728_230pm_1_indiv1_zerfall_zoom	HaploidGenomeComplement	261.181	0.9209	11469	0.0231361	88.2231
2023-03-29	0728_230pm_indiv242	1	0728_230pm_1_indiv1_zerfall_zoom_zstack	0728_230pm_1_indiv1_zerfall_zoom	HaploidGenomeComplement	261.181	0.9209	161263	0.284752	100.789
2023-03-30	0728_230pm_indiv243	1	0728_230pm_1_indiv1_zerfall_zoom_zstack	0728_230pm_1_indiv1_zerfall_zoom	HaploidGenomeComplement	261.181	0.9209	230045	0.397941	102.882
2023-03-31	0728_230pm_indiv244	1	0728_230pm_1_indiv1_zerfall_zoom_zstack	0728_230pm_1_indiv1_zerfall_zoom	HaploidGenomeComplement	261.181	0.9209	209816	0.363059	102.851
2023-04-01	0728_230pm_indiv245	1	0728_230pm_1_indiv1_zerfall_zoom_zstack	0728_230pm_1_indiv1_zerfall_zoom	HaploidGenomeComplement	261.181	0.9209	155922	0.302727	91.6649
2023-04-02	0728_230pm_indiv246	1	0728_230pm_1_indiv1_zerfall_zoom_zstack	0728_230pm_1_indiv1_zerfall_zoom	HaploidGenomeComplement	261.181	0.9209	212093	0.346686	108.877
2023-04-03	0728_230pm_indiv247	1	0728_230pm_1_indiv1_zerfall_zoom_zstack	0728_230pm_1_indiv1_zerfall_zoom	HaploidGenomeComplement	261.181	0.9209	163603	0.28315	102.83
2023-04-04	0728_230pm_indiv248	1	0728_230pm_1_indiv1_zerfall_zoom_zstack	0728_230pm_1_indiv1_zerfall_zoom	HaploidGenomeComplement	261.181	0.9209	44741	0.0943241	84.417
2023-04-05	0728_230pm_indiv249	1	0728_230pm_1_indiv1_zerfall_zoom_zstack	0728_230pm_1_indiv1_zerfall_zoom	HaploidGenomeComplement	261.181	0.9209	161499	0.277633	103.525
2023-04-06	0728_230pm_indiv250	1	0728_230pm_1_indiv1_zerfall_zoom_zstack	0728_230pm_1_indiv1_zerfall_zoom	HaploidGenomeComplement	261.181	0.9209	144860	0.273896	94.1261
2023-04-07	0728_230pm_indiv251	1	0728_230pm_1_indiv1_zerfall_zoom_zstack	0728_230pm_1_indiv1_zerfall_zoom	HaploidGenomeComplement	261.181	0.9209	199358	0.303617	116.857
2023-04-08	0728_230pm_indiv252	1	0728_230pm_1_indiv1_zerfall_zoom_zstack	0728_230pm_1_indiv1_zerfall_zoom	HaploidGenomeComplement	261.181	0.9209	150667	0.26304	101.94
2023-04-09	0728_230pm_indiv253	1	0728_230pm_1_indiv1_zerfall_zoom_zstack	0728_230pm_1_indiv1_zerfall_zoom	HaploidGenomeComplement	261.181	0.9209	139740	0.260014	95.6468
2023-04-10	0728_230pm_indiv254	1	0728_230pm_1_indiv1_zerfall_zoom_zstack	0728_230pm_1_indiv1_zerfall_zoom	HaploidGenomeComplement	261.181	0.9209	138596	0.252006	97.8785
2023-04-11	0728_230pm_indiv255	1	0728_230pm_1_indiv1_zerfall_zoom_zstack	0728_230pm_1_indiv1_zerfall_zoom	HaploidGenomeComplement	261.181	0.9209	79189	0.156258	90.1925
2023-04-12	0728_230pm_indiv256	1	0728_230pm_1_indiv1_zerfall_zoom_zstack	0728_230pm_1_indiv1_zerfall_zoom	HaploidGenomeComplement	261.181	0.9209	203492	0.339033	106.82
2023-04-13	0728_230pm_indiv257	1	0728_230pm_1_indiv1_zerfall_zoom_zstack	0728_230pm_1_indiv1_zerfall_zoom	HaploidGenomeComplement	261.181	0.9209	177772	0.279235	113.303
2023-04-14	0728_230pm_indiv258	1	0728_230pm_1_indiv1_zerfall_zoom_zstack	0728_230pm_1_indiv1_zerfall_zoom	HaploidGenomeComplement	261.181	0.9209	133699	0.242395	98.1637
2023-04-15	0728_230pm_indiv259	1	0728_230pm_1_indiv1_zerfall_zoom_zstack	0728_230pm_1_indiv1_zerfall_zoom	HaploidGenomeComplement	261.181	0.9209	182816	0.326397	99.6816
2023-04-16	0728_230pm_indiv260	1	0728_230pm_1_indiv1_zerfall_zoom_zstack	0728_230pm_1_indiv1_zerfall_zoom	HaploidGenomeComplement	261.181	0.9209	198950	0.31999	110.651
2023-04-17	0728_230pm_indiv261	1	0728_230pm_1_indiv1_zerfall_zoom_zstack	0728_230pm_1_indiv1_zerfall_zoom	HaploidGenomeComplement	261.181	0.9209	231252	0.384059	107.16
2023-04-18	0728_230pm_indiv262	1	0728_230pm_1_indiv1_zerfall_zoom_zstack	0728_230pm_1_indiv1_zerfall_zoom	HaploidGenomeComplement	261.181	0.9209	114904	0.209115	97.7906
2023-04-19	0728_230pm_indiv263	1	0728_230pm_1_indiv1_zerfall_zoom_zstack	0728_230pm_1_indiv1_zerfall_zoom	HaploidGenomeComplement	261.181	0.9209	140095	0.253785	98.2433
2023-04-20	0728_230pm_indiv264	1	0728_230pm_1_indiv1_zerfall_zoom_zstack	0728_230pm_1_indiv1_zerfall_zoom	HaploidGenomeComplement	261.181	0.9209	173852	0.309134	100.088
2023-04-21	0728_230pm_indiv265	1	0728_230pm_1_indiv1_zerfall_zoom_zstack	0728_230pm_1_indiv1_zerfall_zoom	HaploidGenomeComplement	261.181	0.9209	143296	0.282616	90.2368
2023-04-22	0728_230pm_indiv266	1	0728_230pm_1_indiv1_zerfall_zoom_zstack	0728_230pm_1_indiv1_zerfall_zoom	HaploidGenomeComplement	261.181	0.9209	112807	0.215166	93.306
2023-04-23	0728_230pm_indiv267	1	0728_230pm_1_indiv1_zerfall_zoom_zstack	0728_230pm_1_indiv1_zerfall_zoom	HaploidGenomeComplement	261.181	0.9209	176429	0.300591	104.458
2023-04-24	0728_230pm_indiv268	1	0728_230pm_1_indiv1_zerfall_zoom_zstack	0728_230pm_1_indiv1_zerfall_zoom	HaploidGenomeComplement	261.181	0.9209	165758	0.288311	102.32
2023-04-25	0728_230pm_indiv269	1	0728_230pm_1_indiv1_zerfall_zoom_zstack	0728_230pm_1_indiv1_zerfall_zoom	HaploidGenomeComplement	261.181	0.9209	135576	0.201996	119.45
2023-04-26	0728_230pm_indiv270	1	0728_230pm_1_indiv1_zerfall_zoom_zstack	0728_230pm_1_indiv1_zerfall_zoom	HaploidGenomeComplement	261.181	0.9209	163135	0.268201	108.251
2023-04-27	0728_230pm_indiv271	1	0728_230pm_1_indiv1_zerfall_zoom_zstack	0728_230pm_1_indiv1_zerfall_zoom	HaploidGenomeComplement	261.181	0.9209	68874	0.142376	86.0925
2023-04-28	0728_230pm_indiv272	1	0728_230pm_1_indiv1_zerfall_zoom_zstack	0728_230pm_1_indiv1_zerfall_zoom	HaploidGenomeComplement	261.181	0.9209	156389	0.277633	100.249
2023-04-29	0728_230pm_indiv273	1	0728_230pm_1_indiv1_zerfall_zoom_zstack	0728_230pm_1_indiv1_zerfall_zoom	HaploidGenomeComplement	261.181	0.9209	205731	0.33316	109.899
2023-04-30	0728_230pm_indiv274	1	0728_230pm_1_indiv1_zerfall_zoom_zstack	0728_230pm_1_indiv1_zerfall_zoom	HaploidGenomeComplement	261.181	0.9209	191362	0.311981	109.163
2023-05-01	0728_230pm_indiv275	1	0728_230pm_1_indiv1_zerfall_zoom_zstack	0728_230pm_1_indiv1_zerfall_zoom	HaploidGenomeComplement	261.181	0.9209	83131	0.173343	85.3501
2023-05-02	0728_230pm_indiv276	1	0728_230pm_1_indiv1_zerfall_zoom_zstack	0728_230pm_1_indiv1_zerfall_zoom	HaploidGenomeComplement	261.181	0.9209	221052	0.335829	117.145
2023-05-03	0728_230pm_indiv277	1	0728_230pm_1_indiv1_zerfall_zoom_zstack	0728_230pm_1_indiv1_zerfall_zoom	HaploidGenomeComplement	261.181	0.9209	216837	0.317854	121.409
2023-05-04	0728_230pm_indiv278	1	0728_230pm_1_indiv1_zerfall_zoom_zstack	0728_230pm_1_indiv1_zerfall_zoom	HaploidGenomeComplement	261.181	0.9209	184952	0.316431	104.022
2023-05-05	0728_230pm_indiv279	1	0728_230pm_1_indiv1_zerfall_zoom_zstack	0728_230pm_1_indiv1_zerfall_zoom	HaploidGenomeComplement	261.181	0.9209	141853	0.200038	126.204
2023-05-06	0728_230pm_indiv280	1	0728_230pm_1_indiv1_zerfall_zoom_zstack	0728_230pm_1_indiv1_zerfall_zoom	HaploidGenomeComplement	261.181	0.9209	201093	0.323194	110.734
2023-05-07	0728_230pm_indiv281	1	0728_230pm_1_indiv1_zerfall_zoom_zstack	0728_230pm_1_indiv1_zerfall_zoom	HaploidGenomeComplement	261.181	0.9209	11221	0.0227802	87.6641
2023-05-08	0728_230pm_indiv282	1	0728_230pm_1_indiv1_zerfall_zoom_zstack	0728_230pm_1_indiv1_zerfall_zoom	HaploidGenomeComplement	261.181	0.9209	95689	0.195589	87.0692
2023-05-09	0728_230pm_indiv283	1	0728_230pm_1_indiv1_zerfall_zoom_zstack	0728_230pm_1_indiv1_zerfall_zoom	HaploidGenomeComplement	261.181	0.9209	171483	0.287422	106.181
2023-05-10	0728_230pm_indiv284	1	0728_230pm_1_indiv1_zerfall_zoom_zstack	0728_230pm_1_indiv1_zerfall_zoom	HaploidGenomeComplement	261.181	0.9209	187240	0.331024	100.667
2023-05-11	0728_230pm_indiv285	1	0728_230pm_1_indiv1_zerfall_zoom_zstack	0728_230pm_1_indiv1_zerfall_zoom	HaploidGenomeComplement	261.181	0.9209	148157	0.256633	102.744
2023-05-12	0728_230pm_indiv286	1	0728_230pm_1_indiv1_zerfall_zoom_zstack	0728_230pm_1_indiv1_zerfall_zoom	HaploidGenomeComplement	261.181	0.9209	111435	0.216412	91.6406
2023-05-13	0728_230pm_indiv287	1	0728_230pm_1_indiv1_zerfall_zoom_zstack	0728_230pm_1_indiv1_zerfall_zoom	HaploidGenomeComplement	261.181	0.9209	167338	0.288133	103.359
2023-05-14	0728_230pm_indiv288	1	0728_230pm_1_indiv1_zerfall_zoom_zstack	0728_230pm_1_indiv1_zerfall_zoom	HaploidGenomeComplement	261.181	0.9209	99562	0.196835	90.0199
2023-05-15	0728_230pm_indiv289	1	0728_230pm_1_indiv1_zerfall_zoom_zstack	0728_230pm_1_indiv1_zerfall_zoom	HaploidGenomeComplement	261.181	0.9209	201049	0.327999	109.088
2023-05-16	0728_230pm_indiv290	1	0728_230pm_1_indiv1_zerfall_zoom_zstack	0728_230pm_1_indiv1_zerfall_zoom	HaploidGenomeComplement	261.181	0.9209	231893	0.360923	114.346
2023-05-17	0728_230pm_indiv291	1	0728_230pm_1_indiv1_zerfall_zoom_zstack	0728_230pm_1_indiv1_zerfall_zoom	HaploidGenomeComplement	261.181	0.9209	157601	0.27532	101.875
2023-05-18	0728_230pm_indiv292	1	0728_230pm_1_indiv1_zerfall_zoom_zstack	0728_230pm_1_indiv1_zerfall_zoom	HaploidGenomeComplement	261.181	0.9209	35572	0.077239	81.9631
2023-05-19	0728_230pm_indiv293	1	0728_230pm_1_indiv1_zerfall_zoom_zstack	0728_230pm_1_indiv1_zerfall_zoom	HaploidGenomeComplement	261.181	0.9209	174722	0.28315	109.819
2023-05-20	0728_230pm_indiv294	1	0728_230pm_1_indiv1_zerfall_zoom_zstack	0728_230pm_1_indiv1_zerfall_zoom	HaploidGenomeComplement	261.181	0.9209	155432	0.255743	108.164
2023-05-21	0728_230pm_indiv295	1	0728_230pm_1_indiv1_zerfall_zoom_zstack	0728_230pm_1_indiv1_zerfall_zoom	HaploidGenomeComplement	261.181	0.9209	137565	0.260904	93.837
2023-05-22	0728_230pm_indiv296	1	0728_230pm_1_indiv1_zerfall_zoom_zstack	0728_230pm_1_indiv1_zerfall_zoom	HaploidGenomeComplement	261.181	0.9209	71357	0.152342	83.361
2023-05-23	0728_230pm_indiv297	1	0728_230pm_1_indiv1_zerfall_zoom_zstack	0728_230pm_1_indiv1_zerfall_zoom	HaploidGenomeComplement	261.181	0.9209	174962	0.324439	95.9748
2023-05-24	0728_230pm_indiv298	1	0728_230pm_1_indiv1_zerfall_zoom_zstack	0728_230pm_1_indiv1_zerfall_zoom	HaploidGenomeComplement	261.181	0.9209	149361	0.26304	101.056
2023-05-25	0728_230pm_indiv299	1	0728_230pm_1_indiv1_zerfall_zoom_zstack	0728_230pm_1_indiv1_zerfall_zoom	HaploidGenomeComplement	261.181	0.9209	183193	0.307532	106.014
2023-05-26	0728_230pm_indiv300	1	0728_230pm_1_indiv1_zerfall_zoom_zstack	0728_230pm_1_indiv1_zerfall_zoom	HaploidGenomeComplement	261.181	0.9209	144007	0.271048	94.5548
2023-05-27	0728_230pm_indiv301	1	0728_230pm_1_indiv1_zerfall_zoom_zstack	0728_230pm_1_indiv1_zerfall_zoom	HaploidGenomeComplement	261.181	0.9209	175825	0.292049	107.145
2023-05-28	0728_230pm_indiv302	1	0728_230pm_1_indiv1_zerfall_zoom_zstack	0728_230pm_1_indiv1_zerfall_zoom	HaploidGenomeComplement	261.181	0.9209	137376	0.253785	96.3366
2023-05-29	0728_230pm_indiv303	1	0728_230pm_1_indiv1_zerfall_zoom_zstack	0728_230pm_1_indiv1_zerfall_zoom	HaploidGenomeComplement	261.181	0.9209	129663	0.253073	91.1835
2023-05-30	0728_230pm_indiv304	1	0728_230pm_1_indiv1_zerfall_zoom_zstack	0728_230pm_1_indiv1_zerfall_zoom	HaploidGenomeComplement	261.181	0.9209	125336	0.228869	97.4619
2023-05-31	0728_230pm_indiv305	1	0728_230pm_1_indiv1_zerfall_zoom_zstack	0728_230pm_1_indiv1_zerfall_zoom	HaploidGenomeComplement	261.181	0.9209	138586	0.268379	91.9005
2023-06-01	0728_230pm_indiv306	1	0728_230pm_1_indiv1_zerfall_zoom_zstack	0728_230pm_1_indiv1_zerfall_zoom	HaploidGenomeComplement	261.181	0.9209	103364	0.204666	89.8817
2023-06-02	0728_230pm_indiv307	1	0728_230pm_1_indiv1_zerfall_zoom_zstack	0728_230pm_1_indiv1_zerfall_zoom	HaploidGenomeComplement	261.181	0.9209	81381	0.168004	86.2087
2023-06-03	0728_230pm_indiv308	1	0728_230pm_1_indiv1_zerfall_zoom_zstack	0728_230pm_1_indiv1_zerfall_zoom	HaploidGenomeComplement	261.181	0.9209	112819	0.220327	91.13
2023-06-04	0728_230pm_indiv309	1	0728_230pm_1_indiv1_zerfall_zoom_zstack	0728_230pm_1_indiv1_zerfall_zoom	HaploidGenomeComplement	261.181	0.9209	16926	0.0348821	86.3571
2023-06-05	0728_230pm_indiv310	1	0728_230pm_1_indiv1_zerfall_zoom_zstack	0728_230pm_1_indiv1_zerfall_zoom	HaploidGenomeComplement	261.181	0.9209	157872	0.269447	104.275
2023-06-06	0728_230pm_indiv311	1	0728_230pm_1_indiv1_zerfall_zoom_zstack	0728_230pm_1_indiv1_zerfall_zoom	HaploidGenomeComplement	261.181	0.9209	100383	0.177258	100.786
2023-06-07	0728_230pm_indiv312	1	0728_230pm_1_indiv1_zerfall_zoom_zstack	0728_230pm_1_indiv1_zerfall_zoom	HaploidGenomeComplement	261.181	0.9209	162324	0.291693	99.0384
2023-06-08	0728_230pm_indiv313	1	0728_230pm_1_indiv1_zerfall_zoom_zstack	0728_230pm_1_indiv1_zerfall_zoom	HaploidGenomeComplement	261.181	0.9209	253666	0.30771	146.713
2023-06-09	0728_230pm_indiv314	1	0728_230pm_1_indiv1_zerfall_zoom_zstack	0728_230pm_1_indiv1_zerfall_zoom	HaploidGenomeComplement	261.181	0.9209	83640	0.164444	90.5195
2023-06-10	0728_230pm_indiv315	1	0728_230pm_1_indiv1_zerfall_zoom_zstack	0728_230pm_1_indiv1_zerfall_zoom	HaploidGenomeComplement	261.181	0.9209	169045	0.28582	105.258
2023-06-11	0728_230pm_indiv316	1	0728_230pm_1_indiv1_zerfall_zoom_zstack	0728_230pm_1_indiv1_zerfall_zoom	HaploidGenomeComplement	261.181	0.9209	209612	0.338855	110.09
2023-06-12	0728_230pm_indiv317	1	0728_230pm_1_indiv1_zerfall_zoom_zstack	0728_230pm_1_indiv1_zerfall_zoom	HaploidGenomeComplement	261.181	0.9209	153562	0.2981	91.6788
2023-06-13	0728_230pm_indiv318	1	0728_230pm_1_indiv1_zerfall_zoom_zstack	0728_230pm_1_indiv1_zerfall_zoom	HaploidGenomeComplement	261.181	0.9209	204517	0.353626	102.928
2023-06-14	0728_230pm_indiv319	1	0728_230pm_1_indiv1_zerfall_zoom_zstack	0728_230pm_1_indiv1_zerfall_zoom	HaploidGenomeComplement	261.181	0.9209	108966	0.202708	95.6681
2023-06-15	0728_230pm_indiv320	1	0728_230pm_1_indiv1_zerfall_zoom_zstack	0728_230pm_1_indiv1_zerfall_zoom	HaploidGenomeComplement	261.181	0.9209	162948	0.275676	105.196
2023-06-16	0728_230pm_indiv321	1	0728_230pm_1_indiv1_zerfall_zoom_zstack	0728_230pm_1_indiv1_zerfall_zoom	HaploidGenomeComplement	261.181	0.9209	182283	0.325863	99.5538
2023-06-17	0728_230pm_indiv322	1	0728_230pm_1_indiv1_zerfall_zoom_zstack	0728_230pm_1_indiv1_zerfall_zoom	HaploidGenomeComplement	261.181	0.9209	19876	0.0460942	76.7413
2023-06-18	0728_230pm_indiv323	1	0728_230pm_1_indiv1_zerfall_zoom_zstack	0728_230pm_1_indiv1_zerfall_zoom	HaploidGenomeComplement	261.181	0.9209	131832	0.242217	96.8641
2023-06-19	0728_230pm_indiv324	1	0728_230pm_1_indiv1_zerfall_zoom_zstack	0728_230pm_1_indiv1_zerfall_zoom	HaploidGenomeComplement	261.181	0.9209	16597	0.0325685	90.694
2023-06-20	0728_230pm_indiv325	1	0728_230pm_1_indiv1_zerfall_zoom_zstack	0728_230pm_1_indiv1_zerfall_zoom	HaploidGenomeComplement	261.181	0.9209	161429	0.294718	97.4813
2023-06-21	0728_230pm_indiv326	1	0728_230pm_1_indiv1_zerfall_zoom_zstack	0728_230pm_1_indiv1_zerfall_zoom	HaploidGenomeComplement	261.181	0.9209	115830	0.226734	90.9184
2023-06-22	0728_230pm_indiv327	1	0728_230pm_1_indiv1_zerfall_zoom_zstack	0728_230pm_1_indiv1_zerfall_zoom	HaploidGenomeComplement	261.181	0.9209	121735	0.238836	90.7116
2023-06-23	0728_230pm_indiv328	1	0728_230pm_1_indiv1_zerfall_zoom_zstack	0728_230pm_1_indiv1_zerfall_zoom	HaploidGenomeComplement	261.181	0.9209	168270	0.315185	95.0141
2023-06-24	0728_230pm_indiv329	1	0728_230pm_1_indiv1_zerfall_zoom_zstack	0728_230pm_1_indiv1_zerfall_zoom	HaploidGenomeComplement	261.181	0.9209	214893	0.33494	114.183
2023-06-25	0728_230pm_indiv330	1	0728_230pm_1_indiv1_zerfall_zoom_zstack	0728_230pm_1_indiv1_zerfall_zoom	HaploidGenomeComplement	261.181	0.9209	38824	0.0861375	80.2149
2023-06-26	0728_230pm_indiv331	1	0728_230pm_1_indiv1_zerfall_zoom_zstack	0728_230pm_1_indiv1_zerfall_zoom	HaploidGenomeComplement	261.181	0.9209	189525	0.35861	94.0571
2023-06-27	0728_230pm_indiv332	1	0728_230pm_1_indiv1_zerfall_zoom_zstack	0728_230pm_1_indiv1_zerfall_zoom	HaploidGenomeComplement	261.181	0.9209	177776	0.294006	107.613
2023-06-28	0728_230pm_indiv333	1	0728_230pm_1_indiv1_zerfall_zoom_zstack	0728_230pm_1_indiv1_zerfall_zoom	HaploidGenomeComplement	261.181	0.9209	185031	0.302905	108.714
2023-06-29	0728_230pm_indiv334	1	0728_230pm_1_indiv1_zerfall_zoom_zstack	0728_230pm_1_indiv1_zerfall_zoom	HaploidGenomeComplement	261.181	0.9209	54819	0.114969	84.8591
2023-06-30	0728_230pm_indiv335	1	0728_230pm_1_indiv1_zerfall_zoom_zstack	0728_230pm_1_indiv1_zerfall_zoom	HaploidGenomeComplement	261.181	0.9209	116016	0.239014	86.3857
2023-07-01	0728_230pm_indiv336	1	0728_230pm_1_indiv1_zerfall_zoom_zstack	0728_230pm_1_indiv1_zerfall_zoom	HaploidGenomeComplement	261.181	0.9209	164643	0.291515	100.515
2023-07-02	0728_230pm_indiv337	1	0728_230pm_1_indiv1_zerfall_zoom_zstack	0728_230pm_1_indiv1_zerfall_zoom	HaploidGenomeComplement	261.181	0.9209	229307	0.423391	96.388
2023-07-03	0728_230pm_indiv338	1	0728_230pm_1_indiv1_zerfall_zoom_zstack	0728_230pm_1_indiv1_zerfall_zoom	HaploidGenomeComplement	261.181	0.9209	95310	0.185267	91.5562
2023-07-04	0728_230pm_indiv339	1	0728_230pm_1_indiv1_zerfall_zoom_zstack	0728_230pm_1_indiv1_zerfall_zoom	HaploidGenomeComplement	261.181	0.9209	110563	0.231717	84.9178
2023-07-05	0728_230pm_indiv340	1	0728_230pm_1_indiv1_zerfall_zoom_zstack	0728_230pm_1_indiv1_zerfall_zoom	HaploidGenomeComplement	261.181	0.9209	192450	0.329244	104.027
2023-07-06	0728_230pm_indiv341	1	0728_230pm_1_indiv1_zerfall_zoom_zstack	0728_230pm_1_indiv1_zerfall_zoom	HaploidGenomeComplement	261.181	0.9209	150398	0.268735	99.6013
2023-07-07	0728_230pm_indiv342	1	0728_230pm_1_indiv1_zerfall_zoom_zstack	0728_230pm_1_indiv1_zerfall_zoom	HaploidGenomeComplement	261.181	0.9209	156248	0.294006	94.5811
2023-07-08	0728_230pm_indiv343	1	0728_230pm_1_indiv1_zerfall_zoom_zstack	0728_230pm_1_indiv1_zerfall_zoom	HaploidGenomeComplement	261.181	0.9209	118524	0.228691	92.2366
2023-07-09	0728_230pm_indiv344	1	0728_230pm_1_indiv1_zerfall_zoom_zstack	0728_230pm_1_indiv1_zerfall_zoom	HaploidGenomeComplement	261.181	0.9209	266239	0.475714	99.6031
2023-07-10	0728_230pm_indiv345	1	0728_230pm_1_indiv1_zerfall_zoom_zstack	0728_230pm_1_indiv1_zerfall_zoom	HaploidGenomeComplement	261.181	0.9209	131746	0.240082	97.662
2023-07-11	0728_230pm_indiv346	1	0728_230pm_1_indiv1_zerfall_zoom_zstack	0728_230pm_1_indiv1_zerfall_zoom	HaploidGenomeComplement	261.181	0.9209	31176	0.0630014	88.0678
2023-07-12	0728_230pm_indiv347	1	0728_230pm_1_indiv1_zerfall_zoom_zstack	0728_230pm_1_indiv1_zerfall_zoom	HaploidGenomeComplement	261.181	0.9209	115459	0.217479	94.4836
2023-07-13	0728_230pm_indiv348	1	0728_230pm_1_indiv1_zerfall_zoom_zstack	0728_230pm_1_indiv1_zerfall_zoom	HaploidGenomeComplement	261.181	0.9209	133785	0.243997	97.5821
2023-07-14	0728_230pm_indiv349	1	0728_230pm_1_indiv1_zerfall_zoom_zstack	0728_230pm_1_indiv1_zerfall_zoom	HaploidGenomeComplement	261.181	0.9209	121026	0.233141	92.3863
2023-07-15	0728_230pm_indiv350	1	0728_230pm_1_indiv1_zerfall_zoom_zstack	0728_230pm_1_indiv1_zerfall_zoom	HaploidGenomeComplement	261.181	0.9209	113339	0.219081	92.0707
2023-07-16	0728_230pm_indiv351	1	0728_230pm_1_indiv1_zerfall_zoom_zstack	0728_230pm_1_indiv1_zerfall_zoom	HaploidGenomeComplement	261.181	0.9209	113945	0.216589	93.6278
2023-07-17	0728_230pm_indiv352	1	0728_230pm_1_indiv1_zerfall_zoom_zstack	0728_230pm_1_indiv1_zerfall_zoom	HaploidGenomeComplement	261.181	0.9209	146212	0.277989	93.6056
2023-07-18	0728_230pm_indiv353	1	0728_230pm_1_indiv1_zerfall_zoom_zstack	0728_230pm_1_indiv1_zerfall_zoom	HaploidGenomeComplement	261.181	0.9209	167549	0.296854	100.449
2023-07-19	0728_230pm_indiv354	1	0728_230pm_1_indiv1_zerfall_zoom_zstack	0728_230pm_1_indiv1_zerfall_zoom	HaploidGenomeComplement	261.181	0.9209	54647	0.111765	87.0175
2023-07-20	0728_230pm_indiv355	1	0728_230pm_1_indiv1_zerfall_zoom_zstack	0728_230pm_1_indiv1_zerfall_zoom	HaploidGenomeComplement	261.181	0.9209	144147	0.274608	93.42
2023-07-21	0728_230pm_indiv356	1	0728_230pm_1_indiv1_zerfall_zoom_zstack	0728_230pm_1_indiv1_zerfall_zoom	HaploidGenomeComplement	261.181	0.9209	181946	0.332448	97.4015
2023-07-22	0728_230pm_indiv357	1	0728_230pm_1_indiv1_zerfall_zoom_zstack	0728_230pm_1_indiv1_zerfall_zoom	HaploidGenomeComplement	261.181	0.9209	205287	0.35683	102.388
2023-07-23	0728_230pm_indiv358	1	0728_230pm_1_indiv1_zerfall_zoom_zstack	0728_230pm_1_indiv1_zerfall_zoom	HaploidGenomeComplement	261.181	0.9209	165495	0.288489	102.094
2023-07-24	0728_230pm_indiv359	1	0728_230pm_1_indiv1_zerfall_zoom_zstack	0728_230pm_1_indiv1_zerfall_zoom	HaploidGenomeComplement	261.181	0.9209	35187	0.0767051	81.6404
2023-07-25	0728_230pm_indiv360	1	0728_230pm_1_indiv1_zerfall_zoom_zstack	0728_230pm_1_indiv1_zerfall_zoom	HaploidGenomeComplement	261.181	0.9209	190086	0.330668	102.307
2023-07-26	0728_230pm_indiv361	1	0728_230pm_1_indiv1_zerfall_zoom_zstack	0728_230pm_1_indiv1_zerfall_zoom	HaploidGenomeComplement	261.181	0.9209	264203	0.377474	124.565
2023-07-27	0728_230pm_indiv362	1	0728_230pm_1_indiv1_zerfall_zoom_zstack	0728_230pm_1_indiv1_zerfall_zoom	HaploidGenomeComplement	261.181	0.9209	118907	0.236166	89.6059
2023-07-28	0728_230pm_indiv363	1	0728_230pm_1_indiv1_zerfall_zoom_zstack	0728_230pm_1_indiv1_zerfall_zoom	HaploidGenomeComplement	261.181	0.9209	54307	0.119596	80.814
2023-07-29	0728_230pm_indiv364	1	0728_230pm_1_indiv1_zerfall_zoom_zstack	0728_230pm_1_indiv1_zerfall_zoom	HaploidGenomeComplement	261.181	0.9209	262561	0.403458	115.819
2023-07-30	0728_230pm_indiv365	1	0728_230pm_1_indiv1_zerfall_zoom_zstack	0728_230pm_1_indiv1_zerfall_zoom	HaploidGenomeComplement	261.181	0.9209	191898	0.319634	106.847
2023-07-31	0728_230pm_indiv366	1	0728_230pm_1_indiv1_zerfall_zoom_zstack	0728_230pm_1_indiv1_zerfall_zoom	HaploidGenomeComplement	261.181	0.9209	174312	0.316431	98.0382
2023-08-01	0728_230pm_indiv367	1	0728_230pm_1_indiv1_zerfall_zoom_zstack	0728_230pm_1_indiv1_zerfall_zoom	HaploidGenomeComplement	261.181	0.9209	89007	0.175834	90.0881
2023-08-02	0728_230pm_indiv368	1	0728_230pm_1_indiv1_zerfall_zoom_zstack	0728_230pm_1_indiv1_zerfall_zoom	HaploidGenomeComplement	261.181	0.9209	138714	0.253429	97.4115
2023-08-03	0728_230pm_indiv369	1	0728_230pm_1_indiv1_zerfall_zoom_zstack	0728_230pm_1_indiv1_zerfall_zoom	HaploidGenomeComplement	261.181	0.9209	167510	0.279413	106.694
2023-08-04	0728_230pm_indiv370	1	0728_230pm_1_indiv1_zerfall_zoom_zstack	0728_230pm_1_indiv1_zerfall_zoom	HaploidGenomeComplement	261.181	0.9209	200169	0.337075	105.686
2023-08-05	0728_230pm_indiv371	1	0728_230pm_1_indiv1_zerfall_zoom_zstack	0728_230pm_1_indiv1_zerfall_zoom	HaploidGenomeComplement	261.181	0.9209	170911	0.289735	104.982
2023-08-06	0728_230pm_indiv372	1	0728_230pm_1_indiv1_zerfall_zoom_zstack	0728_230pm_1_indiv1_zerfall_zoom	HaploidGenomeComplement	261.181	0.9209	132561	0.24898	94.7541
2023-08-07	0728_230pm_indiv373	1	0728_230pm_1_indiv1_zerfall_zoom_zstack	0728_230pm_1_indiv1_zerfall_zoom	HaploidGenomeComplement	261.181	0.9209	80694	0.172453	83.2755
2023-08-08	0728_230pm_indiv374	1	0728_230pm_1_indiv1_zerfall_zoom_zstack	0728_230pm_1_indiv1_zerfall_zoom	HaploidGenomeComplement	261.181	0.9209	38567	0.0847137	81.0231
2023-08-09	0728_230pm_indiv375	1	0728_230pm_1_indiv1_zerfall_zoom_zstack	0728_230pm_1_indiv1_zerfall_zoom	HaploidGenomeComplement	261.181	0.9209	207316	0.364661	101.179
2023-08-10	0728_230pm_indiv376	1	0728_230pm_1_indiv1_zerfall_zoom_zstack	0728_230pm_1_indiv1_zerfall_zoom	HaploidGenomeComplement	261.181	0.9209	111867	0.214276	92.9128
2023-08-11	0728_230pm_indiv377	1	0728_230pm_1_indiv1_zerfall_zoom_zstack	0728_230pm_1_indiv1_zerfall_zoom	HaploidGenomeComplement	261.181	0.9209	123946	0.235988	93.4736
2023-08-12	0728_230pm_indiv378	1	0728_230pm_1_indiv1_zerfall_zoom_zstack	0728_230pm_1_indiv1_zerfall_zoom	HaploidGenomeComplement	261.181	0.9209	106591	0.223174	85.0008
2023-08-13	0728_230pm_indiv379	1	0728_230pm_1_indiv1_zerfall_zoom_zstack	0728_230pm_1_indiv1_zerfall_zoom	HaploidGenomeComplement	261.181	0.9209	161097	0.28671	99.9981
2023-08-14	0728_230pm_indiv380	1	0728_230pm_1_indiv1_zerfall_zoom_zstack	0728_230pm_1_indiv1_zerfall_zoom	HaploidGenomeComplement	261.181	0.9209	132752	0.243285	97.1119
2023-08-15	0728_230pm_indiv381	1	0728_230pm_1_indiv1_zerfall_zoom_zstack	0728_230pm_1_indiv1_zerfall_zoom	HaploidGenomeComplement	261.181	0.9209	131679	0.219081	106.969
2023-08-16	0728_230pm_indiv382	1	0728_230pm_1_indiv1_zerfall_zoom_zstack	0728_230pm_1_indiv1_zerfall_zoom	HaploidGenomeComplement	261.181	0.9209	104225	0.185979	99.7368
2023-08-17	0728_230pm_indiv383	1	0728_230pm_1_indiv1_zerfall_zoom_zstack	0728_230pm_1_indiv1_zerfall_zoom	HaploidGenomeComplement	261.181	0.9209	124508	0.229759	96.4431
2023-08-18	0728_230pm_indiv384	1	0728_230pm_1_indiv1_zerfall_zoom_zstack	0728_230pm_1_indiv1_zerfall_zoom	HaploidGenomeComplement	261.181	0.9209	120845	0.239726	89.7142
2023-08-19	0728_230pm_indiv385	1	0728_230pm_1_indiv1_zerfall_zoom_zstack	0728_230pm_1_indiv1_zerfall_zoom	HaploidGenomeComplement	261.181	0.9209	98831	0.191852	91.68
2023-08-20	0728_230pm_indiv386	1	0728_230pm_1_indiv1_zerfall_zoom_zstack	0728_230pm_1_indiv1_zerfall_zoom	HaploidGenomeComplement	261.181	0.9209	53311	0.114969	82.5248
2023-08-21	0728_230pm_indiv387	1	0728_230pm_1_indiv1_zerfall_zoom_zstack	0728_230pm_1_indiv1_zerfall_zoom	HaploidGenomeComplement	261.181	0.9209	136938	0.269091	90.5675
2023-08-22	0728_230pm_indiv388	1	0728_230pm_1_indiv1_zerfall_zoom_zstack	0728_230pm_1_indiv1_zerfall_zoom	HaploidGenomeComplement	261.181	0.9209	200529	0.315897	112.974
2023-08-23	0728_230pm_indiv389	1	0728_230pm_1_indiv1_zerfall_zoom_zstack	0728_230pm_1_indiv1_zerfall_zoom	HaploidGenomeComplement	261.181	0.9209	169520	0.324617	92.9386
2023-08-24	0728_230pm_indiv390	1	0728_230pm_1_indiv1_zerfall_zoom_zstack	0728_230pm_1_indiv1_zerfall_zoom	HaploidGenomeComplement	261.181	0.9209	94475	0.192386	87.3959
2023-08-25	0728_230pm_indiv391	1	0728_230pm_1_indiv1_zerfall_zoom_zstack	0728_230pm_1_indiv1_zerfall_zoom	HaploidGenomeComplement	261.181	0.9209	63569	0.134723	83.9749
2023-08-26	0728_230pm_indiv392	1	0728_230pm_1_indiv1_zerfall_zoom_zstack	0728_230pm_1_indiv1_zerfall_zoom	HaploidGenomeComplement	261.181	0.9209	143424	0.277811	91.8796
2023-08-27	0728_230pm_indiv393	1	0728_230pm_1_indiv1_zerfall_zoom_zstack	0728_230pm_1_indiv1_zerfall_zoom	HaploidGenomeComplement	261.181	0.9209	112981	0.209649	95.9092
2023-08-28	0728_230pm_indiv394	1	0728_230pm_1_indiv1_zerfall_zoom_zstack	0728_230pm_1_indiv1_zerfall_zoom	HaploidGenomeComplement	261.181	0.9209	186756	0.3086	107.702
2023-08-29	0728_230pm_indiv395	1	0728_230pm_1_indiv1_zerfall_zoom_zstack	0728_230pm_1_indiv1_zerfall_zoom	HaploidGenomeComplement	261.181	0.9209	102171	0.210539	86.366
2023-08-30	0728_230pm_indiv396	1	0728_230pm_1_indiv1_zerfall_zoom_zstack	0728_230pm_1_indiv1_zerfall_zoom	HaploidGenomeComplement	261.181	0.9209	41519	0.0706541	104.582
2023-08-31	0728_230pm_indiv397	1	0728_230pm_1_indiv1_zerfall_zoom_zstack	0728_230pm_1_indiv1_zerfall_zoom	HaploidGenomeComplement	261.181	0.9209	111646	0.21303	93.2715
2023-09-01	0728_230pm_indiv398	1	0728_230pm_1_indiv1_zerfall_zoom_zstack	0728_230pm_1_indiv1_zerfall_zoom	HaploidGenomeComplement	261.181	0.9209	124878	0.229759	96.7297
2023-09-02	0728_230pm_indiv399	1	0728_230pm_1_indiv1_zerfall_zoom_zstack	0728_230pm_1_indiv1_zerfall_zoom	HaploidGenomeComplement	261.181	0.9209	135358	0.233141	103.327
2023-09-03	0728_230pm_indiv400	1	0728_230pm_1_indiv1_zerfall_zoom_zstack	0728_230pm_1_indiv1_zerfall_zoom	HaploidGenomeComplement	261.181	0.9209	19642	0.0418229	83.583
2023-09-04	0728_230pm_indiv401	1	0728_230pm_1_indiv1_zerfall_zoom_zstack	0728_230pm_1_indiv1_zerfall_zoom	HaploidGenomeComplement	261.181	0.9209	75988	0.160707	84.1506
2023-09-05	0728_230pm_indiv402	1	0728_230pm_1_indiv1_zerfall_zoom_zstack	0728_230pm_1_indiv1_zerfall_zoom	HaploidGenomeComplement	261.181	0.9209	18535	0.0407551	80.9389
2023-09-06	0728_230pm_indiv403	1	0728_230pm_1_indiv1_zerfall_zoom_zstack	0728_230pm_1_indiv1_zerfall_zoom	HaploidGenomeComplement	261.181	0.9209	184046	0.297922	109.944
2023-09-07	0728_230pm_indiv404	1	0728_230pm_1_indiv1_zerfall_zoom_zstack	0728_230pm_1_indiv1_zerfall_zoom	HaploidGenomeComplement	261.181	0.9209	145532	0.263752	98.1997
2023-09-08	0728_230pm_indiv405	1	0728_230pm_1_indiv1_zerfall_zoom_zstack	0728_230pm_1_indiv1_zerfall_zoom	HaploidGenomeComplement	261.181	0.9209	82120	0.179928	81.2265
2023-09-09	0728_230pm_indiv406	1	0728_230pm_1_indiv1_zerfall_zoom_zstack	0728_230pm_1_indiv1_zerfall_zoom	HaploidGenomeComplement	261.181	0.9209	177938	0.352025	89.9585
2023-09-10	0728_230pm_indiv407	1	0728_230pm_1_indiv1_zerfall_zoom_zstack	0728_230pm_1_indiv1_zerfall_zoom	HaploidGenomeComplement	261.181	0.9209	139181	0.257167	96.319
2023-09-11	0728_230pm_indiv408	1	0728_230pm_1_indiv1_zerfall_zoom_zstack	0728_230pm_1_indiv1_zerfall_zoom	HaploidGenomeComplement	261.181	0.9209	58709	0.121731	85.8319
2023-09-12	0728_230pm_indiv409	1	0728_230pm_1_indiv1_zerfall_zoom_zstack	0728_230pm_1_indiv1_zerfall_zoom	HaploidGenomeComplement	261.181	0.9209	165736	0.274074	107.621
2023-09-13	0728_230pm_indiv410	1	0728_230pm_1_indiv1_zerfall_zoom_zstack	0728_230pm_1_indiv1_zerfall_zoom	HaploidGenomeComplement	261.181	0.9209	331045	0.575555	102.364
2023-09-14	0728_230pm_indiv411	1	0728_230pm_1_indiv1_zerfall_zoom_zstack	0728_230pm_1_indiv1_zerfall_zoom	HaploidGenomeComplement	261.181	0.9209	132353	0.254675	92.4899
2023-09-15	0728_230pm_indiv412	1	0728_230pm_1_indiv1_zerfall_zoom_zstack	0728_230pm_1_indiv1_zerfall_zoom	HaploidGenomeComplement	261.181	0.9209	66468	0.143088	82.6716
2023-09-16	0728_230pm_indiv413	1	0728_230pm_1_indiv1_zerfall_zoom_zstack	0728_230pm_1_indiv1_zerfall_zoom	HaploidGenomeComplement	261.181	0.9209	278176	0.519672	95.2658
2023-09-17	0728_230pm_indiv414	1	0728_230pm_1_indiv1_zerfall_zoom_zstack	0728_230pm_1_indiv1_zerfall_zoom	HaploidGenomeComplement	261.181	0.9209	130890	0.232607	100.145
2023-09-18	0728_230pm_indiv415	1	0728_230pm_1_indiv1_zerfall_zoom_zstack	0728_230pm_1_indiv1_zerfall_zoom	HaploidGenomeComplement	261.181	0.9209	63475	0.133122	84.8596
2023-09-19	0728_230pm_indiv416	1	0728_230pm_1_indiv1_zerfall_zoom_zstack	0728_230pm_1_indiv1_zerfall_zoom	HaploidGenomeComplement	261.181	0.9209	106950	0.211072	90.1771
2023-09-20	0728_230pm_indiv417	1	0728_230pm_1_indiv1_zerfall_zoom_zstack	0728_230pm_1_indiv1_zerfall_zoom	HaploidGenomeComplement	261.181	0.9209	51143	0.102867	88.4827
2023-09-21	0728_230pm_indiv418	1	0728_230pm_1_indiv1_zerfall_zoom_zstack	0728_230pm_1_indiv1_zerfall_zoom	HaploidGenomeComplement	261.181	0.9209	103677	0.202352	91.1847
2023-09-22	0728_230pm_indiv419	1	0728_230pm_1_indiv1_zerfall_zoom_zstack	0728_230pm_1_indiv1_zerfall_zoom	HaploidGenomeComplement	261.181	0.9209	136026	0.256989	94.2008
2023-09-23	0728_230pm_indiv420	1	0728_230pm_1_indiv1_zerfall_zoom_zstack	0728_230pm_1_indiv1_zerfall_zoom	HaploidGenomeComplement	261.181	0.9209	109618	0.221217	88.1883
2023-09-24	0728_230pm_indiv421	1	0728_230pm_1_indiv1_zerfall_zoom_zstack	0728_230pm_1_indiv1_zerfall_zoom	HaploidGenomeComplement	261.181	0.9209	46842	0.0989513	84.2482
2023-09-25	0728_230pm_indiv422	1	0728_230pm_1_indiv1_zerfall_zoom_zstack	0728_230pm_1_indiv1_zerfall_zoom	HaploidGenomeComplement	261.181	0.9209	95874	0.200038	85.2972
2023-09-26	0728_230pm_indiv423	1	0728_230pm_1_indiv1_zerfall_zoom_zstack	0728_230pm_1_indiv1_zerfall_zoom	HaploidGenomeComplement	261.181	0.9209	206850	0.328355	112.114
2023-09-27	0728_230pm_indiv424	1	0728_230pm_1_indiv1_zerfall_zoom_zstack	0728_230pm_1_indiv1_zerfall_zoom	HaploidGenomeComplement	261.181	0.9209	169697	0.297032	101.676
2023-09-28	0728_230pm_indiv425	1	0728_230pm_1_indiv1_zerfall_zoom_zstack	0728_230pm_1_indiv1_zerfall_zoom	HaploidGenomeComplement	261.181	0.9209	98300	0.222107	78.766
2023-09-29	0728_230pm_indiv426	1	0728_230pm_1_indiv1_zerfall_zoom_zstack	0728_230pm_1_indiv1_zerfall_zoom	HaploidGenomeComplement	261.181	0.9209	211801	0.418052	90.1665
2023-09-30	0728_230pm_indiv427	1	0728_230pm_1_indiv1_zerfall_zoom_zstack	0728_230pm_1_indiv1_zerfall_zoom	HaploidGenomeComplement	261.181	0.9209	154079	0.269625	101.702
2023-10-01	0728_230pm_indiv428	1	0728_230pm_1_indiv1_zerfall_zoom_zstack	0728_230pm_1_indiv1_zerfall_zoom	HaploidGenomeComplement	261.181	0.9209	188882	0.363771	92.408
2023-10-02	0728_230pm_indiv429	1	0728_230pm_1_indiv1_zerfall_zoom_zstack	0728_230pm_1_indiv1_zerfall_zoom	HaploidGenomeComplement	261.181	0.9209	149869	0.268023	99.5146
2023-10-03	0728_230pm_indiv430	1	0728_230pm_1_indiv1_zerfall_zoom_zstack	0728_230pm_1_indiv1_zerfall_zoom	HaploidGenomeComplement	261.181	0.9209	242224	0.353448	121.966
2023-10-04	0728_230pm_indiv431	1	0728_230pm_1_indiv1_zerfall_zoom_zstack	0728_230pm_1_indiv1_zerfall_zoom	HaploidGenomeComplement	261.181	0.9209	154463	0.292583	93.9556
2023-10-05	0728_230pm_indiv432	1	0728_230pm_1_indiv1_zerfall_zoom_zstack	0728_230pm_1_indiv1_zerfall_zoom	HaploidGenomeComplement	261.181	0.9209	162966	0.285464	101.6
2023-10-06	0728_230pm_indiv433	1	0728_230pm_1_indiv1_zerfall_zoom_zstack	0728_230pm_1_indiv1_zerfall_zoom	HaploidGenomeComplement	261.181	0.9209	131093	0.237234	98.3443
2023-10-07	0728_230pm_indiv434	1	0728_230pm_1_indiv1_zerfall_zoom_zstack	0728_230pm_1_indiv1_zerfall_zoom	HaploidGenomeComplement	261.181	0.9209	25371	0.0574843	78.548
2023-10-08	0728_230pm_indiv435	1	0728_230pm_1_indiv1_zerfall_zoom_zstack	0728_230pm_1_indiv1_zerfall_zoom	HaploidGenomeComplement	261.181	0.9209	244086	0.431221	100.737
2023-10-09	0728_230pm_indiv436	1	0728_230pm_1_indiv1_zerfall_zoom_zstack	0728_230pm_1_indiv1_zerfall_zoom	HaploidGenomeComplement	261.181	0.9209	178169	0.381924	83.0238
2023-10-10	0728_230pm_indiv437	1	0728_230pm_1_indiv1_zerfall_zoom_zstack	0728_230pm_1_indiv1_zerfall_zoom	HaploidGenomeComplement	261.181	0.9209	44017	0.0936122	83.6825
2023-10-11	0728_230pm_indiv438	1	0728_230pm_1_indiv1_zerfall_zoom_zstack	0728_230pm_1_indiv1_zerfall_zoom	HaploidGenomeComplement	261.181	0.9209	127186	0.245955	92.0304
2023-10-12	0728_230pm_indiv439	1	0728_230pm_1_indiv1_zerfall_zoom_zstack	0728_230pm_1_indiv1_zerfall_zoom	HaploidGenomeComplement	261.181	0.9209	50077	0.104112	85.6017
2023-10-13	0728_230pm_indiv440	1	0728_230pm_1_indiv1_zerfall_zoom_zstack	0728_230pm_1_indiv1_zerfall_zoom	HaploidGenomeComplement	261.181	0.9209	201478	0.314651	113.958
2023-10-14	0728_230pm_indiv441	1	0728_230pm_1_indiv1_zerfall_zoom_zstack	0728_230pm_1_indiv1_zerfall_zoom	HaploidGenomeComplement	261.181	0.9209	88195	0.172631	90.9227
2023-10-15	0728_230pm_indiv442	1	0728_230pm_1_indiv1_zerfall_zoom_zstack	0728_230pm_1_indiv1_zerfall_zoom	HaploidGenomeComplement	261.181	0.9209	156670	0.322838	86.3671
2023-10-16	0728_230pm_indiv443	1	0728_230pm_1_indiv1_zerfall_zoom_zstack	0728_230pm_1_indiv1_zerfall_zoom	HaploidGenomeComplement	261.181	0.9209	258891	0.498138	92.4941
2023-10-17	0728_230pm_indiv444	1	0728_230pm_1_indiv1_zerfall_zoom_zstack	0728_230pm_1_indiv1_zerfall_zoom	HaploidGenomeComplement	261.181	0.9209	104646	0.212496	87.6432
2023-10-18	0728_230pm_indiv445	1	0728_230pm_1_indiv1_zerfall_zoom_zstack	0728_230pm_1_indiv1_zerfall_zoom	HaploidGenomeComplement	261.181	0.9209	26687	0.0622895	76.2486
2023-10-19	0728_230pm_indiv446	1	0728_230pm_1_indiv1_zerfall_zoom_zstack	0728_230pm_1_indiv1_zerfall_zoom	HaploidGenomeComplement	261.181	0.9209	14619	0.0320346	81.2167
2023-10-20	0728_230pm_indiv447	1	0728_230pm_1_indiv1_zerfall_zoom_zstack	0728_230pm_1_indiv1_zerfall_zoom	HaploidGenomeComplement	261.181	0.9209	96869	0.195055	88.3841
2023-10-21	0728_230pm_indiv448	1	0728_230pm_1_indiv1_zerfall_zoom_zstack	0728_230pm_1_indiv1_zerfall_zoom	HaploidGenomeComplement	261.181	0.9209	152256	0.266065	101.843
2023-10-22	0728_230pm_indiv449	1	0728_230pm_1_indiv1_zerfall_zoom_zstack	0728_230pm_1_indiv1_zerfall_zoom	HaploidGenomeComplement	261.181	0.9209	113342	0.217123	92.9033
2023-10-23	0728_230pm_indiv450	1	0728_230pm_1_indiv1_zerfall_zoom_zstack	0728_230pm_1_indiv1_zerfall_zoom	HaploidGenomeComplement	261.181	0.9209	122342	0.234386	92.8945
2023-10-24	0728_230pm_indiv451	1	0728_230pm_1_indiv1_zerfall_zoom_zstack	0728_230pm_1_indiv1_zerfall_zoom	HaploidGenomeComplement	261.181	0.9209	140680	0.260192	96.2244
2023-10-25	0728_230pm_indiv452	1	0728_230pm_1_indiv1_zerfall_zoom_zstack	0728_230pm_1_indiv1_zerfall_zoom	HaploidGenomeComplement	261.181	0.9209	90457	0.186691	86.2316
2023-10-26	0728_230pm_indiv453	1	0728_230pm_1_indiv1_zerfall_zoom_zstack	0728_230pm_1_indiv1_zerfall_zoom	HaploidGenomeComplement	261.181	0.9209	101931	0.199504	90.9286
2023-10-27	0728_230pm_indiv454	1	0728_230pm_1_indiv1_zerfall_zoom_zstack	0728_230pm_1_indiv1_zerfall_zoom	HaploidGenomeComplement	261.181	0.9209	70770	0.151986	82.8689
2023-10-28	0728_230pm_indiv455	1	0728_230pm_1_indiv1_zerfall_zoom_zstack	0728_230pm_1_indiv1_zerfall_zoom	HaploidGenomeComplement	261.181	0.9209	313312	0.583742	95.522
2023-10-29	0728_230pm_indiv456	1	0728_230pm_1_indiv1_zerfall_zoom_zstack	0728_230pm_1_indiv1_zerfall_zoom	HaploidGenomeComplement	261.181	0.9209	307373	0.495113	110.486
2023-10-30	0728_230pm_indiv457	1	0728_230pm_1_indiv1_zerfall_zoom_zstack	0728_230pm_1_indiv1_zerfall_zoom	HaploidGenomeComplement	261.181	0.9209	15811	0.0329244	85.4649
2023-10-31	0728_230pm_indiv458	1	0728_230pm_1_indiv1_zerfall_zoom_zstack	0728_230pm_1_indiv1_zerfall_zoom	HaploidGenomeComplement	261.181	0.9209	123394	0.224598	97.7765
2023-11-01	0728_230pm_indiv459	1	0728_230pm_1_indiv1_zerfall_zoom_zstack	0728_230pm_1_indiv1_zerfall_zoom	HaploidGenomeComplement	261.181	0.9209	126255	0.245421	91.5555
2023-11-02	0728_230pm_indiv460	1	0728_230pm_1_indiv1_zerfall_zoom_zstack	0728_230pm_1_indiv1_zerfall_zoom	HaploidGenomeComplement	261.181	0.9209	117578	0.235454	88.8723
2023-11-03	0728_230pm_indiv461	1	0728_230pm_1_indiv1_zerfall_zoom_zstack	0728_230pm_1_indiv1_zerfall_zoom	HaploidGenomeComplement	261.181	0.9209	88034	0.182419	85.8868
2023-11-04	0728_230pm_indiv462	1	0728_230pm_1_indiv1_zerfall_zoom_zstack	0728_230pm_1_indiv1_zerfall_zoom	HaploidGenomeComplement	261.181	0.9209	109089	0.21481	90.3803
2023-11-05	0728_230pm_indiv463	1	0728_230pm_1_indiv1_zerfall_zoom_zstack	0728_230pm_1_indiv1_zerfall_zoom	HaploidGenomeComplement	261.181	0.9209	160675	0.309846	92.2889
2023-11-06	0728_230pm_indiv464	1	0728_230pm_1_indiv1_zerfall_zoom_zstack	0728_230pm_1_indiv1_zerfall_zoom	HaploidGenomeComplement	261.181	0.9209	386729	0.505613	136.124
2023-11-07	0728_230pm_indiv465	1	0728_230pm_1_indiv1_zerfall_zoom_zstack	0728_230pm_1_indiv1_zerfall_zoom	HaploidGenomeComplement	261.181	0.9209	80536	0.172809	82.9413
2023-11-08	0728_230pm_indiv466	1	0728_230pm_1_indiv1_zerfall_zoom_zstack	0728_230pm_1_indiv1_zerfall_zoom	HaploidGenomeComplement	261.181	0.9209	92192	0.186868	87.8019
2023-11-09	0728_230pm_indiv467	1	0728_230pm_1_indiv1_zerfall_zoom_zstack	0728_230pm_1_indiv1_zerfall_zoom	HaploidGenomeComplement	261.181	0.9209	124187	0.241149	91.6509
2023-11-10	0728_230pm_indiv468	1	0728_230pm_1_indiv1_zerfall_zoom_zstack	0728_230pm_1_indiv1_zerfall_zoom	HaploidGenomeComplement	261.181	0.9209	348156	0.583386	106.21
2023-11-11	0728_230pm_indiv469	1	0728_230pm_1_indiv1_zerfall_zoom_zstack	0728_230pm_1_indiv1_zerfall_zoom	HaploidGenomeComplement	261.181	0.9209	39630	0.0781288	90.2733
2023-11-12	0728_230pm_indiv470	1	0728_230pm_1_indiv1_zerfall_zoom_zstack	0728_230pm_1_indiv1_zerfall_zoom	HaploidGenomeComplement	261.181	0.9209	251088	0.479985	93.099
2023-11-13	0728_230pm_indiv471	1	0728_230pm_1_indiv1_zerfall_zoom_zstack	0728_230pm_1_indiv1_zerfall_zoom	HaploidGenomeComplement	261.181	0.9209	175097	0.329778	94.4938
2023-11-14	0728_230pm_indiv472	1	0728_230pm_1_indiv1_zerfall_zoom_zstack	0728_230pm_1_indiv1_zerfall_zoom	HaploidGenomeComplement	261.181	0.9209	45631	0.100553	80.7628
2023-11-15	0728_230pm_indiv473	1	0728_230pm_1_indiv1_zerfall_zoom_zstack	0728_230pm_1_indiv1_zerfall_zoom	HaploidGenomeComplement	261.181	0.9209	266759	0.487816	97.3218
2023-11-16	0728_230pm_indiv474	1	0728_230pm_1_indiv1_zerfall_zoom_zstack	0728_230pm_1_indiv1_zerfall_zoom	HaploidGenomeComplement	261.181	0.9209	210878	0.427306	87.8292
2023-11-17	0728_230pm_indiv475	1	0728_230pm_1_indiv1_zerfall_zoom_zstack	0728_230pm_1_indiv1_zerfall_zoom	HaploidGenomeComplement	261.181	0.9209	97356	0.188826	91.7587
2023-11-18	0728_230pm_indiv476	1	0728_230pm_1_indiv1_zerfall_zoom_zstack	0728_230pm_1_indiv1_zerfall_zoom	HaploidGenomeComplement	261.181	0.9209	169277	0.271404	111.001
2023-11-19	0728_230pm_indiv477	1	0728_230pm_1_indiv1_zerfall_zoom_zstack	0728_230pm_1_indiv1_zerfall_zoom	HaploidGenomeComplement	261.181	0.9209	116132	0.227802	90.7281
2023-11-20	0728_230pm_indiv478	1	0728_230pm_1_indiv1_zerfall_zoom_zstack	0728_230pm_1_indiv1_zerfall_zoom	HaploidGenomeComplement	261.181	0.9209	254107	0.464858	97.2845
2023-11-21	0728_230pm_indiv479	1	0728_230pm_1_indiv1_zerfall_zoom_zstack	0728_230pm_1_indiv1_zerfall_zoom	HaploidGenomeComplement	261.181	0.9209	61996	0.131342	84.0054
2023-11-22	0728_230pm_indiv480	1	0728_230pm_1_indiv1_zerfall_zoom_zstack	0728_230pm_1_indiv1_zerfall_zoom	HaploidGenomeComplement	261.181	0.9209	130240	0.27443	84.4617
2023-11-23	0728_230pm_indiv481	1	0728_230pm_1_indiv1_zerfall_zoom_zstack	0728_230pm_1_indiv1_zerfall_zoom	HaploidGenomeComplement	261.181	0.9209	205769	0.408975	89.5426
2023-11-24	0728_230pm_indiv482	1	0728_230pm_1_indiv1_zerfall_zoom_zstack	0728_230pm_1_indiv1_zerfall_zoom	HaploidGenomeComplement	261.181	0.9209	28635	0.0647811	78.6676
2023-11-25	0728_230pm_indiv483	1	0728_230pm_1_indiv1_zerfall_zoom_zstack	0728_230pm_1_indiv1_zerfall_zoom	HaploidGenomeComplement	261.181	0.9209	103566	0.194521	94.7539
2023-11-26	0728_230pm_indiv484	1	0728_230pm_1_indiv1_zerfall_zoom_zstack	0728_230pm_1_indiv1_zerfall_zoom	HaploidGenomeComplement	261.181	0.9209	412522	0.643895	114.019
2023-11-27	0728_230pm_indiv485	1	0728_230pm_1_indiv1_zerfall_zoom_zstack	0728_230pm_1_indiv1_zerfall_zoom	HaploidGenomeComplement	261.181	0.9209	169869	0.276209	109.452
2023-11-28	0728_230pm_indiv486	1	0728_230pm_1_indiv1_zerfall_zoom_zstack	0728_230pm_1_indiv1_zerfall_zoom	HaploidGenomeComplement	261.181	0.9209	100235	0.175656	101.555
2023-11-29	0728_230pm_indiv487	1	0728_230pm_1_indiv1_zerfall_zoom_zstack	0728_230pm_1_indiv1_zerfall_zoom	HaploidGenomeComplement	261.181	0.9209	17942	0.0300769	106.166
2023-11-30	0728_230pm_indiv488	1	0728_230pm_1_indiv1_zerfall_zoom_zstack	0728_230pm_1_indiv1_zerfall_zoom	HaploidGenomeComplement	261.181	0.9209	109500	0.211962	91.9395
2023-12-01	0728_230pm_indiv489	1	0728_230pm_1_indiv1_zerfall_zoom_zstack	0728_230pm_1_indiv1_zerfall_zoom	HaploidGenomeComplement	261.181	0.9209	128519	0.248802	91.9306
2023-12-02	0728_230pm_indiv490	1	0728_230pm_1_indiv1_zerfall_zoom_zstack	0728_230pm_1_indiv1_zerfall_zoom	HaploidGenomeComplement	261.181	0.9209	388796	0.660625	104.74
2023-12-03	0728_230pm_indiv491	1	0728_230pm_1_indiv1_zerfall_zoom_zstack	0728_230pm_1_indiv1_zerfall_zoom	HaploidGenomeComplement	261.181	0.9209	138412	0.246133	100.081
2023-12-04	0728_230pm_indiv492	1	0728_230pm_1_indiv1_zerfall_zoom_zstack	0728_230pm_1_indiv1_zerfall_zoom	HaploidGenomeComplement	261.181	0.9209	339213	0.586233	102.979
2023-12-05	0728_230pm_indiv493	1	0728_230pm_1_indiv1_zerfall_zoom_zstack	0728_230pm_1_indiv1_zerfall_zoom	HaploidGenomeComplement	261.181	0.9209	147835	0.263574	99.8211
2023-12-06	0728_230pm_indiv494	1	0728_230pm_1_indiv1_zerfall_zoom_zstack	0728_230pm_1_indiv1_zerfall_zoom	HaploidGenomeComplement	261.181	0.9209	296297	0.51113	103.167
2023-12-07	0728_230pm_indiv495	1	0728_230pm_1_indiv1_zerfall_zoom_zstack	0728_230pm_1_indiv1_zerfall_zoom	HaploidGenomeComplement	261.181	0.9209	105549	0.220683	85.1202
2023-12-08	0728_230pm_indiv496	1	0728_230pm_1_indiv1_zerfall_zoom_zstack	0728_230pm_1_indiv1_zerfall_zoom	HaploidGenomeComplement	261.181	0.9209	106314	0.213742	88.5212
2023-12-09	0728_230pm_indiv497	1	0728_230pm_1_indiv1_zerfall_zoom_zstack	0728_230pm_1_indiv1_zerfall_zoom	HaploidGenomeComplement	261.181	0.9209	123883	0.231539	95.2214
2023-12-10	0728_230pm_indiv498	1	0728_230pm_1_indiv1_zerfall_zoom_zstack	0728_230pm_1_indiv1_zerfall_zoom	HaploidGenomeComplement	261.181	0.9209	241140	0.437628	98.0643
2023-12-11	0728_230pm_indiv499	1	0728_230pm_1_indiv1_zerfall_zoom_zstack	0728_230pm_1_indiv1_zerfall_zoom	HaploidGenomeComplement	261.181	0.9209	161150	0.28315	101.288
2023-12-12	0728_230pm_indiv500	1	0728_230pm_1_indiv1_zerfall_zoom_zstack	0728_230pm_1_indiv1_zerfall_zoom	HaploidGenomeComplement	261.181	0.9209	31065	0.0695863	79.4501
2023-12-13	0728_230pm_indiv501	1	0728_230pm_1_indiv1_zerfall_zoom_zstack	0728_230pm_1_indiv1_zerfall_zoom	HaploidGenomeComplement	261.181	0.9209	143519	0.264107	96.7109
2023-12-14	0728_230pm_indiv502	1	0728_230pm_1_indiv1_zerfall_zoom_zstack	0728_230pm_1_indiv1_zerfall_zoom	HaploidGenomeComplement	261.181	0.9209	188923	0.33227	101.191
2023-12-15	0728_230pm_indiv503	1	0728_230pm_1_indiv1_zerfall_zoom_zstack	0728_230pm_1_indiv1_zerfall_zoom	HaploidGenomeComplement	261.181	0.9209	152420	0.272472	99.5558
2023-12-16	0728_230pm_indiv504	1	0728_230pm_1_indiv1_zerfall_zoom_zstack	0728_230pm_1_indiv1_zerfall_zoom	HaploidGenomeComplement	261.181	0.9209	107223	0.20164	94.6364
2023-12-17	0728_230pm_indiv505	1	0728_230pm_1_indiv1_zerfall_zoom_zstack	0728_230pm_1_indiv1_zerfall_zoom	HaploidGenomeComplement	261.181	0.9209	9424	0.0206445	81.2414
2023-12-18	0728_230pm_indiv506	1	0728_230pm_1_indiv1_zerfall_zoom_zstack	0728_230pm_1_indiv1_zerfall_zoom	HaploidGenomeComplement	261.181	0.9209	91162	0.188292	86.1645
2023-12-19	0728_230pm_indiv507	1	0728_230pm_1_indiv1_zerfall_zoom_zstack	0728_230pm_1_indiv1_zerfall_zoom	HaploidGenomeComplement	261.181	0.9209	60891	0.1333	81.2964
2023-12-20	0728_230pm_indiv508	1	0728_230pm_1_indiv1_zerfall_zoom_zstack	0728_230pm_1_indiv1_zerfall_zoom	HaploidGenomeComplement	261.181	0.9209	131710	0.247556	94.6873
2023-12-21	0728_230pm_indiv509	1	0728_230pm_1_indiv1_zerfall_zoom_zstack	0728_230pm_1_indiv1_zerfall_zoom	HaploidGenomeComplement	261.181	0.9209	254427	0.405594	111.64
2023-12-22	0728_230pm_indiv510	1	0728_230pm_1_indiv1_zerfall_zoom_zstack	0728_230pm_1_indiv1_zerfall_zoom	HaploidGenomeComplement	261.181	0.9209	167823	0.300413	99.4212
2023-12-23	0728_230pm_indiv511	1	0728_230pm_1_indiv1_zerfall_zoom_zstack	0728_230pm_1_indiv1_zerfall_zoom	HaploidGenomeComplement	261.181	0.9209	14894	0.035594	74.47
2023-12-24	0728_230pm_indiv512	1	0728_230pm_1_indiv1_zerfall_zoom_zstack	0728_230pm_1_indiv1_zerfall_zoom	HaploidGenomeComplement	261.181	0.9209	36957	0.0781288	84.1845
2023-12-25	0728_230pm_indiv513	1	0728_230pm_1_indiv1_zerfall_zoom_zstack	0728_230pm_1_indiv1_zerfall_zoom	HaploidGenomeComplement	261.181	0.9209	297443	0.471087	112.37
2023-12-26	0728_230pm_indiv514	1	0728_230pm_1_indiv1_zerfall_zoom_zstack	0728_230pm_1_indiv1_zerfall_zoom	HaploidGenomeComplement	261.181	0.9209	147892	0.272828	96.4723
2023-12-27	0728_230pm_indiv515	1	0728_230pm_1_indiv1_zerfall_zoom_zstack	0728_230pm_1_indiv1_zerfall_zoom	HaploidGenomeComplement	261.181	0.9209	231987	0.379788	108.71
2023-12-28	0728_230pm_indiv516	1	0728_230pm_1_indiv1_zerfall_zoom_zstack	0728_230pm_1_indiv1_zerfall_zoom	HaploidGenomeComplement	261.181	0.9209	155271	0.281727	98.0865
2023-12-29	0728_230pm_indiv517	1	0728_230pm_1_indiv1_zerfall_zoom_zstack	0728_230pm_1_indiv1_zerfall_zoom	HaploidGenomeComplement	261.181	0.9209	128001	0.232785	97.8601
2023-12-30	0728_230pm_indiv518	1	0728_230pm_1_indiv1_zerfall_zoom_zstack	0728_230pm_1_indiv1_zerfall_zoom	HaploidGenomeComplement	261.181	0.9209	67116	0.14113	84.6356
2023-12-31	0728_230pm_indiv519	1	0728_230pm_1_indiv1_zerfall_zoom_zstack	0728_230pm_1_indiv1_zerfall_zoom	HaploidGenomeComplement	261.181	0.9209	122468	0.230649	94.4969
2024-01-01	0728_230pm_indiv520	1	0728_230pm_1_indiv1_zerfall_zoom_zstack	0728_230pm_1_indiv1_zerfall_zoom	HaploidGenomeComplement	261.181	0.9209	90693	0.175656	91.8875
2024-01-02	0728_230pm_indiv521	1	0728_230pm_1_indiv1_zerfall_zoom_zstack	0728_230pm_1_indiv1_zerfall_zoom	HaploidGenomeComplement	261.181	0.9209	60795	0.132944	81.3855
2024-01-03	0728_230pm_indiv522	1	0728_230pm_1_indiv1_zerfall_zoom_zstack	0728_230pm_1_indiv1_zerfall_zoom	HaploidGenomeComplement	261.181	0.9209	90248	0.179394	89.5317
2024-01-04	0728_230pm_indiv523	1	0728_230pm_1_indiv1_zerfall_zoom_zstack	0728_230pm_1_indiv1_zerfall_zoom	HaploidGenomeComplement	261.181	0.9209	117666	0.227802	91.9266
2024-01-05	0728_230pm_indiv524	1	0728_230pm_1_indiv1_zerfall_zoom_zstack	0728_230pm_1_indiv1_zerfall_zoom	HaploidGenomeComplement	261.181	0.9209	135570	0.248802	96.9742
2024-01-06	0728_230pm_indiv525	1	0728_230pm_1_indiv1_zerfall_zoom_zstack	0728_230pm_1_indiv1_zerfall_zoom	HaploidGenomeComplement	261.181	0.9209	69017	0.14469	84.8918
2024-01-07	0728_230pm_indiv526	1	0728_230pm_1_indiv1_zerfall_zoom_zstack	0728_230pm_1_indiv1_zerfall_zoom	HaploidGenomeComplement	261.181	0.9209	77058	0.157859	86.8749
2024-01-08	0728_230pm_indiv527	1	0728_230pm_1_indiv1_zerfall_zoom_zstack	0728_230pm_1_indiv1_zerfall_zoom	HaploidGenomeComplement	261.181	0.9209	171916	0.298456	102.514
2024-01-09	0728_230pm_indiv528	1	0728_230pm_1_indiv1_zerfall_zoom_zstack	0728_230pm_1_indiv1_zerfall_zoom	HaploidGenomeComplement	261.181	0.9209	121170	0.242039	89.0956
2024-01-10	0728_230pm_indiv529	1	0728_230pm_1_indiv1_zerfall_zoom_zstack	0728_230pm_1_indiv1_zerfall_zoom	HaploidGenomeComplement	261.181	0.9209	197592	0.303261	115.958
2024-01-11	0728_230pm_indiv530	1	0728_230pm_1_indiv1_zerfall_zoom_zstack	0728_230pm_1_indiv1_zerfall_zoom	HaploidGenomeComplement	261.181	0.9209	145163	0.274964	93.9566
2024-01-12	0728_230pm_indiv531	1	0728_230pm_1_indiv1_zerfall_zoom_zstack	0728_230pm_1_indiv1_zerfall_zoom	HaploidGenomeComplement	261.181	0.9209	137643	0.256277	95.5854
2024-01-13	0728_230pm_indiv532	1	0728_230pm_1_indiv1_zerfall_zoom_zstack	0728_230pm_1_indiv1_zerfall_zoom	HaploidGenomeComplement	261.181	0.9209	124254	0.237946	92.9349
2024-01-14	0728_230pm_indiv533	1	0728_230pm_1_indiv1_zerfall_zoom_zstack	0728_230pm_1_indiv1_zerfall_zoom	HaploidGenomeComplement	261.181	0.9209	110462	0.213742	91.975
2024-01-15	0728_230pm_indiv534	1	0728_230pm_1_indiv1_zerfall_zoom_zstack	0728_230pm_1_indiv1_zerfall_zoom	HaploidGenomeComplement	261.181	0.9209	83102	0.156792	94.3269
2024-01-16	0728_230pm_indiv535	1	0728_230pm_1_indiv1_zerfall_zoom_zstack	0728_230pm_1_indiv1_zerfall_zoom	HaploidGenomeComplement	261.181	0.9209	69550	0.149495	82.7976
2024-01-17	0728_230pm_indiv536	1	0728_230pm_1_indiv1_zerfall_zoom_zstack	0728_230pm_1_indiv1_zerfall_zoom	HaploidGenomeComplement	261.181	0.9209	59350	0.1333	79.239
2024-01-18	0728_230pm_indiv537	1	0728_230pm_1_indiv1_zerfall_zoom_zstack	0728_230pm_1_indiv1_zerfall_zoom	HaploidGenomeComplement	261.181	0.9209	97440	0.19203	90.3058
2024-01-19	0728_230pm_indiv538	1	0728_230pm_1_indiv1_zerfall_zoom_zstack	0728_230pm_1_indiv1_zerfall_zoom	HaploidGenomeComplement	261.181	0.9209	149959	0.278879	95.6981
2024-01-20	0728_230pm_indiv539	1	0728_230pm_1_indiv1_zerfall_zoom_zstack	0728_230pm_1_indiv1_zerfall_zoom	HaploidGenomeComplement	261.181	0.9209	136050	0.250582	96.6264
2024-01-21	0728_230pm_indiv540	1	0728_230pm_1_indiv1_zerfall_zoom_zstack	0728_230pm_1_indiv1_zerfall_zoom	HaploidGenomeComplement	261.181	0.9209	199044	0.380678	93.0547
2024-01-22	0728_230pm_indiv541	1	0728_230pm_1_indiv1_zerfall_zoom_zstack	0728_230pm_1_indiv1_zerfall_zoom	HaploidGenomeComplement	261.181	0.9209	172934	0.335473	91.7422
2024-01-23	0728_230pm_indiv542	1	0728_230pm_1_indiv1_zerfall_zoom_zstack	0728_230pm_1_indiv1_zerfall_zoom	HaploidGenomeComplement	261.181	0.9209	84269	0.174589	85.9011
2024-01-24	0728_230pm_indiv543	1	0728_230pm_1_indiv1_zerfall_zoom_zstack	0728_230pm_1_indiv1_zerfall_zoom	HaploidGenomeComplement	261.181	0.9209	232305	0.420187	98.3926
2024-01-25	0728_230pm_indiv544	1	0728_230pm_1_indiv1_zerfall_zoom_zstack	0728_230pm_1_indiv1_zerfall_zoom	HaploidGenomeComplement	261.181	0.9209	145838	0.297032	87.3805
2024-01-26	0728_230pm_indiv545	1	0728_230pm_1_indiv1_zerfall_zoom_zstack	0728_230pm_1_indiv1_zerfall_zoom	HaploidGenomeComplement	261.181	0.9209	44807	0.0875612	91.0711
2024-01-27	0728_230pm_indiv546	1	0728_230pm_1_indiv1_zerfall_zoom_zstack	0728_230pm_1_indiv1_zerfall_zoom	HaploidGenomeComplement	261.181	0.9209	89012	0.180284	87.8697
2024-01-28	0728_230pm_indiv547	1	0728_230pm_1_indiv1_zerfall_zoom_zstack	0728_230pm_1_indiv1_zerfall_zoom	HaploidGenomeComplement	261.181	0.9209	229582	0.442967	92.2387
2024-01-29	0728_230pm_indiv548	1	0728_230pm_1_indiv1_zerfall_zoom_zstack	0728_230pm_1_indiv1_zerfall_zoom	HaploidGenomeComplement	261.181	0.9209	37005	0.0838239	78.5669
2024-01-30	0728_230pm_indiv549	1	0728_230pm_1_indiv1_zerfall_zoom_zstack	0728_230pm_1_indiv1_zerfall_zoom	HaploidGenomeComplement	261.181	0.9209	76724	0.160707	84.9657
2024-01-31	0728_230pm_indiv550	1	0728_230pm_1_indiv1_zerfall_zoom_zstack	0728_230pm_1_indiv1_zerfall_zoom	HaploidGenomeComplement	261.181	0.9209	194866	0.326397	106.252
2024-02-01	0728_230pm_indiv551	1	0728_230pm_1_indiv1_zerfall_zoom_zstack	0728_230pm_1_indiv1_zerfall_zoom	HaploidGenomeComplement	261.181	0.9209	13756	0.0279413	87.6178
2024-02-02	0728_230pm_indiv552	1	0728_230pm_1_indiv1_zerfall_zoom_zstack	0728_230pm_1_indiv1_zerfall_zoom	HaploidGenomeComplement	261.181	0.9209	153117	0.276387	98.5943
2024-02-03	0728_230pm_indiv553	1	0728_230pm_1_indiv1_zerfall_zoom_zstack	0728_230pm_1_indiv1_zerfall_zoom	HaploidGenomeComplement	261.181	0.9209	94174	0.195233	85.8469
2024-02-04	0728_230pm_indiv554	1	0728_230pm_1_indiv1_zerfall_zoom_zstack	0728_230pm_1_indiv1_zerfall_zoom	HaploidGenomeComplement	261.181	0.9209	125819	0.244531	91.5713
2024-02-05	0728_230pm_indiv555	1	0728_230pm_1_indiv1_zerfall_zoom_zstack	0728_230pm_1_indiv1_zerfall_zoom	HaploidGenomeComplement	261.181	0.9209	198999	0.372669	95.033
2024-02-06	0728_230pm_indiv556	1	0728_230pm_1_indiv1_zerfall_zoom_zstack	0728_230pm_1_indiv1_zerfall_zoom	HaploidGenomeComplement	261.181	0.9209	193059	0.384771	89.2965
2024-02-07	0728_230pm_indiv557	1	0728_230pm_1_indiv1_zerfall_zoom_zstack	0728_230pm_1_indiv1_zerfall_zoom	HaploidGenomeComplement	261.181	0.9209	137979	0.258412	95.0269
2024-02-08	0728_230pm_indiv558	1	0728_230pm_1_indiv1_zerfall_zoom_zstack	0728_230pm_1_indiv1_zerfall_zoom	HaploidGenomeComplement	261.181	0.9209	263492	0.437984	107.067
2024-02-09	0728_230pm_indiv559	1	0728_230pm_1_indiv1_zerfall_zoom_zstack	0728_230pm_1_indiv1_zerfall_zoom	HaploidGenomeComplement	261.181	0.9209	57181	0.130452	78.0095
2024-02-10	0728_230pm_indiv560	1	0728_230pm_1_indiv1_zerfall_zoom_zstack	0728_230pm_1_indiv1_zerfall_zoom	HaploidGenomeComplement	261.181	0.9209	136183	0.252183	96.1066
2024-02-11	0728_230pm_indiv561	1	0728_230pm_1_indiv1_zerfall_zoom_zstack	0728_230pm_1_indiv1_zerfall_zoom	HaploidGenomeComplement	261.181	0.9209	133583	0.227268	104.607
2024-02-12	0728_230pm_indiv562	1	0728_230pm_1_indiv1_zerfall_zoom_zstack	0728_230pm_1_indiv1_zerfall_zoom	HaploidGenomeComplement	261.181	0.9209	200784	0.352915	101.253
2024-02-13	0728_230pm_indiv563	1	0728_230pm_1_indiv1_zerfall_zoom_zstack	0728_230pm_1_indiv1_zerfall_zoom	HaploidGenomeComplement	261.181	0.9209	125202	0.234564	94.9939
2024-02-14	0728_230pm_indiv564	1	0728_230pm_1_indiv1_zerfall_zoom_zstack	0728_230pm_1_indiv1_zerfall_zoom	HaploidGenomeComplement	261.181	0.9209	96138	0.195767	87.3982
2024-02-15	0728_230pm_indiv565	1	0728_230pm_1_indiv1_zerfall_zoom_zstack	0728_230pm_1_indiv1_zerfall_zoom	HaploidGenomeComplement	261.181	0.9209	229107	0.421967	96.6288
2024-02-16	0728_230pm_indiv566	1	0728_230pm_1_indiv1_zerfall_zoom_zstack	0728_230pm_1_indiv1_zerfall_zoom	HaploidGenomeComplement	261.181	0.9209	114392	0.214454	94.9311
2024-02-17	0728_230pm_indiv567	1	0728_230pm_1_indiv1_zerfall_zoom_zstack	0728_230pm_1_indiv1_zerfall_zoom	HaploidGenomeComplement	261.181	0.9209	97983	0.205021	85.0547
2024-02-18	0728_230pm_indiv568	1	0728_230pm_1_indiv1_zerfall_zoom_zstack	0728_230pm_1_indiv1_zerfall_zoom	HaploidGenomeComplement	261.181	0.9209	18932	0.041289	81.6034
2024-02-19	0728_230pm_indiv569	1	0728_230pm_1_indiv1_zerfall_zoom_zstack	0728_230pm_1_indiv1_zerfall_zoom	HaploidGenomeComplement	261.181	0.9209	173466	0.345974	89.2315
2024-02-20	0728_230pm_indiv570	1	0728_230pm_1_indiv1_zerfall_zoom_zstack	0728_230pm_1_indiv1_zerfall_zoom	HaploidGenomeComplement	261.181	0.9209	151521	0.250582	107.614
2024-02-21	0728_230pm_indiv571	1	0728_230pm_1_indiv1_zerfall_zoom_zstack	0728_230pm_1_indiv1_zerfall_zoom	HaploidGenomeComplement	261.181	0.9209	140944	0.297388	84.3471
2024-02-22	0728_230pm_indiv572	1	0728_230pm_1_indiv1_zerfall_zoom_zstack	0728_230pm_1_indiv1_zerfall_zoom	HaploidGenomeComplement	261.181	0.9209	142366	0.246844	102.643
2024-02-23	0728_230pm_indiv573	1	0728_230pm_1_indiv1_zerfall_zoom_zstack	0728_230pm_1_indiv1_zerfall_zoom	HaploidGenomeComplement	261.181	0.9209	100692	0.220861	81.1378
2024-02-24	0728_230pm_indiv574	1	0728_230pm_1_indiv1_zerfall_zoom_zstack	0728_230pm_1_indiv1_zerfall_zoom	HaploidGenomeComplement	261.181	0.9209	130142	0.241505	95.9042
2024-02-25	0728_230pm_indiv575	1	0728_230pm_1_indiv1_zerfall_zoom_zstack	0728_230pm_1_indiv1_zerfall_zoom	HaploidGenomeComplement	261.181	0.9209	123167	0.236344	92.7462
2024-02-26	0728_230pm_indiv576	1	0728_230pm_1_indiv1_zerfall_zoom_zstack	0728_230pm_1_indiv1_zerfall_zoom	HaploidGenomeComplement	261.181	0.9209	283079	0.528037	95.4092
2024-02-27	0728_230pm_indiv577	1	0728_230pm_1_indiv1_zerfall_zoom_zstack	0728_230pm_1_indiv1_zerfall_zoom	HaploidGenomeComplement	261.181	0.9209	177959	0.311092	101.807
2024-02-28	0728_230pm_indiv578	1	0728_230pm_1_indiv1_zerfall_zoom_zstack	0728_230pm_1_indiv1_zerfall_zoom	HaploidGenomeComplement	261.181	0.9209	82038	0.16391	89.0749
2024-02-29	0728_230pm_indiv579	1	0728_230pm_1_indiv1_zerfall_zoom_zstack	0728_230pm_1_indiv1_zerfall_zoom	HaploidGenomeComplement	261.181	0.9209	121197	0.237768	90.7163
2024-03-01	0728_230pm_indiv580	1	0728_230pm_1_indiv1_zerfall_zoom_zstack	0728_230pm_1_indiv1_zerfall_zoom	HaploidGenomeComplement	261.181	0.9209	160756	0.296498	96.4922
2024-03-02	0728_230pm_indiv581	1	0728_230pm_1_indiv1_zerfall_zoom_zstack	0728_230pm_1_indiv1_zerfall_zoom	HaploidGenomeComplement	261.181	0.9209	85580	0.160707	94.773
2024-03-03	0728_230pm_indiv582	1	0728_230pm_1_indiv1_zerfall_zoom_zstack	0728_230pm_1_indiv1_zerfall_zoom	HaploidGenomeComplement	261.181	0.9209	72028	0.155546	82.4119
2024-03-04	0728_230pm_indiv583	1	0728_230pm_1_indiv1_zerfall_zoom_zstack	0728_230pm_1_indiv1_zerfall_zoom	HaploidGenomeComplement	261.181	0.9209	26410	0.0596199	78.8358
2024-03-05	0728_230pm_indiv584	1	0728_230pm_1_indiv1_zerfall_zoom_zstack	0728_230pm_1_indiv1_zerfall_zoom	HaploidGenomeComplement	261.181	0.9209	211082	0.344194	109.143
2024-03-06	0728_230pm_indiv585	1	0728_230pm_1_indiv1_zerfall_zoom_zstack	0728_230pm_1_indiv1_zerfall_zoom	HaploidGenomeComplement	261.181	0.9209	187120	0.329422	101.091
2024-03-07	0728_230pm_indiv586	1	0728_230pm_1_indiv1_zerfall_zoom_zstack	0728_230pm_1_indiv1_zerfall_zoom	HaploidGenomeComplement	261.181	0.9209	58823	0.126359	82.8493
2024-03-08	0728_230pm_indiv587	1	0728_230pm_1_indiv1_zerfall_zoom_zstack	0728_230pm_1_indiv1_zerfall_zoom	HaploidGenomeComplement	261.181	0.9209	84251	0.164978	90.8857
2024-03-09	0728_230pm_indiv588	1	0728_230pm_1_indiv1_zerfall_zoom_zstack	0728_230pm_1_indiv1_zerfall_zoom	HaploidGenomeComplement	261.181	0.9209	155420	0.280659	98.5542
2024-03-10	0728_230pm_indiv589	1	0728_230pm_1_indiv1_zerfall_zoom_zstack	0728_230pm_1_indiv1_zerfall_zoom	HaploidGenomeComplement	261.181	0.9209	15872	0.0320346	88.1778
2024-03-11	0728_230pm_indiv590	1	0728_230pm_1_indiv1_zerfall_zoom_zstack	0728_230pm_1_indiv1_zerfall_zoom	HaploidGenomeComplement	261.181	0.9209	93689	0.190962	87.315
2024-03-12	0728_230pm_indiv591	1	0728_230pm_1_indiv1_zerfall_zoom_zstack	0728_230pm_1_indiv1_zerfall_zoom	HaploidGenomeComplement	261.181	0.9209	44246	0.0961038	81.937
2024-03-13	0728_230pm_indiv592	1	0728_230pm_1_indiv1_zerfall_zoom_zstack	0728_230pm_1_indiv1_zerfall_zoom	HaploidGenomeComplement	261.181	0.9209	137121	0.241149	101.196
2024-03-14	0728_230pm_indiv593	1	0728_230pm_1_indiv1_zerfall_zoom_zstack	0728_230pm_1_indiv1_zerfall_zoom	HaploidGenomeComplement	261.181	0.9209	161898	0.264997	108.729
2024-03-15	0728_230pm_indiv594	1	0728_230pm_1_indiv1_zerfall_zoom_zstack	0728_230pm_1_indiv1_zerfall_zoom	HaploidGenomeComplement	261.181	0.9209	131119	0.266421	87.5878
2024-03-16	0728_230pm_indiv595	1	0728_230pm_1_indiv1_zerfall_zoom_zstack	0728_230pm_1_indiv1_zerfall_zoom	HaploidGenomeComplement	261.181	0.9209	56360	0.123867	80.977
2024-03-17	0728_230pm_indiv596	1	0728_230pm_1_indiv1_zerfall_zoom_zstack	0728_230pm_1_indiv1_zerfall_zoom	HaploidGenomeComplement	261.181	0.9209	109258	0.199148	97.639
2024-03-18	0728_230pm_indiv597	1	0728_230pm_1_indiv1_zerfall_zoom_zstack	0728_230pm_1_indiv1_zerfall_zoom	HaploidGenomeComplement	261.181	0.9209	149383	0.260014	102.247
2024-03-19	0728_230pm_indiv598	1	0728_230pm_1_indiv1_zerfall_zoom_zstack	0728_230pm_1_indiv1_zerfall_zoom	HaploidGenomeComplement	261.181	0.9209	14477	0.0339923	75.7958
2024-03-20	0728_230pm_indiv599	1	0728_230pm_1_indiv1_zerfall_zoom_zstack	0728_230pm_1_indiv1_zerfall_zoom	HaploidGenomeComplement	261.181	0.9209	140188	0.232607	107.259
2024-03-21	0728_230pm_indiv600	1	0728_230pm_1_indiv1_zerfall_zoom_zstack	0728_230pm_1_indiv1_zerfall_zoom	HaploidGenomeComplement	261.181	0.9209	103130	0.214988	85.3725
2024-03-22	0728_230pm_indiv601	1	0728_230pm_1_indiv1_zerfall_zoom_zstack	0728_230pm_1_indiv1_zerfall_zoom	HaploidGenomeComplement	261.181	0.9209	94387	0.186157	90.2361
2024-03-23	0728_230pm_indiv602	1	0728_230pm_1_indiv1_zerfall_zoom_zstack	0728_230pm_1_indiv1_zerfall_zoom	HaploidGenomeComplement	261.181	0.9209	122567	0.231717	94.1375
2024-03-24	0728_230pm_indiv603	1	0728_230pm_1_indiv1_zerfall_zoom_zstack	0728_230pm_1_indiv1_zerfall_zoom	HaploidGenomeComplement	261.181	0.9209	69073	0.139173	88.3286
2024-03-25	0728_230pm_indiv604	1	0728_230pm_1_indiv1_zerfall_zoom_zstack	0728_230pm_1_indiv1_zerfall_zoom	HaploidGenomeComplement	261.181	0.9209	121015	0.253251	85.0422
2024-03-26	0728_230pm_indiv605	1	0728_230pm_1_indiv1_zerfall_zoom_zstack	0728_230pm_1_indiv1_zerfall_zoom	HaploidGenomeComplement	261.181	0.9209	36068	0.0779509	82.347
2024-03-27	0728_230pm_indiv606	1	0728_230pm_1_indiv1_zerfall_zoom_zstack	0728_230pm_1_indiv1_zerfall_zoom	HaploidGenomeComplement	261.181	0.9209	114202	0.203598	99.8269
2024-03-28	0728_230pm_indiv607	1	0728_230pm_1_indiv1_zerfall_zoom_zstack	0728_230pm_1_indiv1_zerfall_zoom	HaploidGenomeComplement	261.181	0.9209	91375	0.203242	80.0131
2024-03-29	0728_230pm_indiv608	1	0728_230pm_1_indiv1_zerfall_zoom_zstack	0728_230pm_1_indiv1_zerfall_zoom	HaploidGenomeComplement	261.181	0.9209	143313	0.265353	96.1187
2024-03-30	0728_230pm_indiv609	1	0728_230pm_1_indiv1_zerfall_zoom_zstack	0728_230pm_1_indiv1_zerfall_zoom	HaploidGenomeComplement	261.181	0.9209	59000	0.120842	86.8925
2024-03-31	0728_230pm_indiv610	1	0728_230pm_1_indiv1_zerfall_zoom_zstack	0728_230pm_1_indiv1_zerfall_zoom	HaploidGenomeComplement	261.181	0.9209	97244	0.197013	87.8446
2024-04-01	0728_230pm_indiv611	1	0728_230pm_1_indiv1_zerfall_zoom_zstack	0728_230pm_1_indiv1_zerfall_zoom	HaploidGenomeComplement	261.181	0.9209	173505	0.295964	104.333
2024-04-02	0728_230pm_indiv612	1	0728_230pm_1_indiv1_zerfall_zoom_zstack	0728_230pm_1_indiv1_zerfall_zoom	HaploidGenomeComplement	261.181	0.9209	77788	0.159817	86.6236
2024-04-03	0728_230pm_indiv613	1	0728_230pm_1_indiv1_zerfall_zoom_zstack	0728_230pm_1_indiv1_zerfall_zoom	HaploidGenomeComplement	261.181	0.9209	121039	0.225488	95.532
2024-04-04	0728_230pm_indiv614	1	0728_230pm_1_indiv1_zerfall_zoom_zstack	0728_230pm_1_indiv1_zerfall_zoom	HaploidGenomeComplement	261.181	0.9209	113013	0.209827	95.855
2024-04-05	0728_230pm_indiv615	1	0728_230pm_1_indiv1_zerfall_zoom_zstack	0728_230pm_1_indiv1_zerfall_zoom	HaploidGenomeComplement	261.181	0.9209	41328	0.0921885	79.7838
2024-04-06	0728_230pm_indiv616	1	0728_230pm_1_indiv1_zerfall_zoom_zstack	0728_230pm_1_indiv1_zerfall_zoom	HaploidGenomeComplement	261.181	0.9209	84428	0.17886	84.008
2024-04-07	0728_230pm_indiv617	1	0728_230pm_1_indiv1_zerfall_zoom_zstack	0728_230pm_1_indiv1_zerfall_zoom	HaploidGenomeComplement	261.181	0.9209	78578	0.164978	84.7659
2024-04-08	0728_230pm_indiv618	1	0728_230pm_1_indiv1_zerfall_zoom_zstack	0728_230pm_1_indiv1_zerfall_zoom	HaploidGenomeComplement	261.181	0.9209	76381	0.153766	88.4039
2024-04-09	0728_230pm_indiv619	1	0728_230pm_1_indiv1_zerfall_zoom_zstack	0728_230pm_1_indiv1_zerfall_zoom	HaploidGenomeComplement	261.181	0.9209	88163	0.170139	92.2207
2024-04-10	0728_230pm_indiv620	1	0728_230pm_1_indiv1_zerfall_zoom_zstack	0728_230pm_1_indiv1_zerfall_zoom	HaploidGenomeComplement	261.181	0.9209	63546	0.12974	87.1687
2024-04-11	0728_230pm_indiv621	1	0728_230pm_1_indiv1_zerfall_zoom_zstack	0728_230pm_1_indiv1_zerfall_zoom	HaploidGenomeComplement	261.181	0.9209	88936	0.170673	92.7383
2024-04-12	0728_230pm_indiv622	1	0728_230pm_1_indiv1_zerfall_zoom_zstack	0728_230pm_1_indiv1_zerfall_zoom	HaploidGenomeComplement	261.181	0.9209	47901	0.107316	79.4378
2024-04-13	0728_230pm_indiv623	1	0728_230pm_1_indiv1_zerfall_zoom_zstack	0728_230pm_1_indiv1_zerfall_zoom	HaploidGenomeComplement	261.181	0.9209	92030	0.174767	93.7169
2024-04-14	0728_230pm_indiv624	1	0728_230pm_1_indiv1_zerfall_zoom_zstack	0728_230pm_1_indiv1_zerfall_zoom	HaploidGenomeComplement	261.181	0.9209	42594	0.082934	91.4034
2024-04-15	0728_230pm_indiv625	1	0728_230pm_1_indiv1_zerfall_zoom_zstack	0728_230pm_1_indiv1_zerfall_zoom	HaploidGenomeComplement	261.181	0.9209	121951	0.18064	120.149
2024-04-16	0728_230pm_indiv626	1	0728_230pm_1_indiv1_zerfall_zoom_zstack	0728_230pm_1_indiv1_zerfall_zoom	HaploidGenomeComplement	261.181	0.9209	152352	0.280303	96.7314
2024-04-17	0728_230pm_indiv627	1	0728_230pm_1_indiv1_zerfall_zoom_zstack	0728_230pm_1_indiv1_zerfall_zoom	HaploidGenomeComplement	261.181	0.9209	101795	0.184021	98.4478
2024-04-18	0728_230pm_indiv628	1	0728_230pm_1_indiv1_zerfall_zoom_zstack	0728_230pm_1_indiv1_zerfall_zoom	HaploidGenomeComplement	261.181	0.9209	77392	0.150741	91.3719
2024-04-19	0728_230pm_indiv629	1	0728_230pm_1_indiv1_zerfall_zoom_zstack	0728_230pm_1_indiv1_zerfall_zoom	HaploidGenomeComplement	261.181	0.9209	74252	0.142732	92.5835
2024-04-20	0728_230pm_indiv630	1	0728_230pm_1_indiv1_zerfall_zoom_zstack	0728_230pm_1_indiv1_zerfall_zoom	HaploidGenomeComplement	261.181	0.9209	101140	0.187936	95.7765
2024-04-21	0728_230pm_indiv631	1	0728_230pm_1_indiv1_zerfall_zoom_zstack	0728_230pm_1_indiv1_zerfall_zoom	HaploidGenomeComplement	261.181	0.9209	94824	0.172097	98.06
2024-04-22	0728_230pm_indiv632	1	0728_230pm_1_indiv1_zerfall_zoom_zstack	0728_230pm_1_indiv1_zerfall_zoom	HaploidGenomeComplement	261.181	0.9209	16854	0.0384415	78.0278
2024-04-23	0728_230pm_indiv633	1	0728_230pm_1_indiv1_zerfall_zoom_zstack	0728_230pm_1_indiv1_zerfall_zoom	HaploidGenomeComplement	261.181	0.9209	65546	0.119774	97.3938
2024-04-24	0728_230pm_indiv634	1	0728_230pm_1_indiv1_zerfall_zoom_zstack	0728_230pm_1_indiv1_zerfall_zoom	HaploidGenomeComplement	261.181	0.9209	100370	0.170851	104.552
2024-04-25	0728_230pm_indiv635	1	0728_230pm_1_indiv1_zerfall_zoom_zstack	0728_230pm_1_indiv1_zerfall_zoom	HaploidGenomeComplement	261.181	0.9209	54850	0.114613	85.1708
2024-04-26	0728_230pm_indiv636	1	0728_230pm_1_indiv1_zerfall_zoom_zstack	0728_230pm_1_indiv1_zerfall_zoom	HaploidGenomeComplement	261.181	0.9209	29626	0.0686964	76.7513
2024-04-27	0728_230pm_indiv637	1	0728_230pm_1_indiv1_zerfall_zoom_zstack	0728_230pm_1_indiv1_zerfall_zoom	HaploidGenomeComplement	261.181	0.9209	17292	0.0400432	76.8533
2024-04-28	0728_230pm_indiv638	1	0728_230pm_1_indiv1_zerfall_zoom_zstack	0728_230pm_1_indiv1_zerfall_zoom	HaploidGenomeComplement	261.181	0.9209	29850	0.0501875	105.851
2024-04-29	0728_230pm_indiv639	1	0728_230pm_1_indiv1_zerfall_zoom_zstack	0728_230pm_1_indiv1_zerfall_zoom	HaploidGenomeComplement	261.181	0.9209	91523	0.168716	96.5432
2024-04-30	0728_230pm_indiv640	1	0728_230pm_1_indiv1_zerfall_zoom_zstack	0728_230pm_1_indiv1_zerfall_zoom	HaploidGenomeComplement	261.181	0.9209	39455	0.0838239	83.7686
2024-05-01	0728_230pm_indiv641	1	0728_230pm_1_indiv1_zerfall_zoom_zstack	0728_230pm_1_indiv1_zerfall_zoom	HaploidGenomeComplement	261.181	0.9209	46779	0.0961038	86.6278
2024-05-02	0728_230pm_indiv642	1	0728_230pm_1_indiv1_zerfall_zoom_zstack	0728_230pm_1_indiv1_zerfall_zoom	HaploidGenomeComplement	261.181	0.9209	68635	0.145757	83.8034
2024-05-03	0728_230pm_indiv643	1	0728_230pm_1_indiv1_zerfall_zoom_zstack	0728_230pm_1_indiv1_zerfall_zoom	HaploidGenomeComplement	261.181	0.9209	74136	0.137215	96.1556
2024-05-04	0728_230pm_indiv644	1	0728_230pm_1_indiv1_zerfall_zoom_zstack	0728_230pm_1_indiv1_zerfall_zoom	HaploidGenomeComplement	261.181	0.9209	85428	0.158393	95.9865
2024-05-05	0728_230pm_indiv645	1	0728_230pm_1_indiv1_zerfall_zoom_zstack	0728_230pm_1_indiv1_zerfall_zoom	HaploidGenomeComplement	261.181	0.9209	14350	0.0279413	91.4013
2024-05-06	0728_230pm_indiv646	1	0728_230pm_1_indiv1_zerfall_zoom_zstack	0728_230pm_1_indiv1_zerfall_zoom	HaploidGenomeComplement	261.181	0.9209	34544	0.0697642	88.1224
2024-05-07	0728_230pm_indiv647	1	0728_230pm_1_indiv1_zerfall_zoom_zstack	0728_230pm_1_indiv1_zerfall_zoom	HaploidGenomeComplement	261.181	0.9209	68307	0.112121	108.424
2024-05-08	0728_230pm_indiv648	1	0728_230pm_1_indiv1_zerfall_zoom_zstack	0728_230pm_1_indiv1_zerfall_zoom	HaploidGenomeComplement	261.181	0.9209	59806	0.108384	98.2036
2024-05-09	0728_230pm_indiv649	1	0728_230pm_1_indiv1_zerfall_zoom_zstack	0728_230pm_1_indiv1_zerfall_zoom	HaploidGenomeComplement	261.181	0.9209	72514	0.129562	99.6071
2024-05-10	0728_230pm_indiv650	1	0728_230pm_1_indiv1_zerfall_zoom_zstack	0728_230pm_1_indiv1_zerfall_zoom	HaploidGenomeComplement	261.181	0.9209	43542	0.088985	87.084
2024-05-11	0728_230pm_indiv651	1	0728_230pm_1_indiv1_zerfall_zoom_zstack	0728_230pm_1_indiv1_zerfall_zoom	HaploidGenomeComplement	261.181	0.9209	65053	0.125469	92.2738
2024-05-12	0728_230pm_indiv652	1	0728_230pm_1_indiv1_zerfall_zoom_zstack	0728_230pm_1_indiv1_zerfall_zoom	HaploidGenomeComplement	261.181	0.9209	75349	0.141842	94.5408
2024-05-13	0728_230pm_indiv653	1	0728_230pm_1_indiv1_zerfall_zoom_zstack	0728_230pm_1_indiv1_zerfall_zoom	HaploidGenomeComplement	261.181	0.9209	63332	0.119774	94.104
2024-05-14	0728_230pm_indiv654	1	0728_230pm_1_indiv1_zerfall_zoom_zstack	0728_230pm_1_indiv1_zerfall_zoom	HaploidGenomeComplement	261.181	0.9209	49253	0.0875612	100.108
2024-05-15	0728_230pm_indiv655	1	0728_230pm_1_indiv1_zerfall_zoom_zstack	0728_230pm_1_indiv1_zerfall_zoom	HaploidGenomeComplement	261.181	0.9209	14206	0.029543	85.5783
2024-05-16	0728_230pm_indiv656	1	0728_230pm_1_indiv1_zerfall_zoom_zstack	0728_230pm_1_indiv1_zerfall_zoom	HaploidGenomeComplement	261.181	0.9209	68574	0.131876	92.5425
2024-05-17	0728_230pm_indiv657	1	0728_230pm_1_indiv1_zerfall_zoom_zstack	0728_230pm_1_indiv1_zerfall_zoom	HaploidGenomeComplement	261.181	0.9209	41519	0.089163	82.8723
2024-05-18	0728_230pm_indiv658	1	0728_230pm_1_indiv1_zerfall_zoom_zstack	0728_230pm_1_indiv1_zerfall_zoom	HaploidGenomeComplement	261.181	0.9209	67573	0.13241	90.8239
2024-05-19	0728_230pm_indiv659	1	0728_230pm_1_indiv1_zerfall_zoom_zstack	0728_230pm_1_indiv1_zerfall_zoom	HaploidGenomeComplement	261.181	0.9209	70812	0.112833	111.691
2024-05-20	0728_230pm_indiv660	1	0728_230pm_1_indiv1_zerfall_zoom_zstack	0728_230pm_1_indiv1_zerfall_zoom	HaploidGenomeComplement	261.181	0.9209	64014	0.100553	113.299
2024-05-21	0728_230pm_indiv661	1	0728_230pm_1_indiv1_zerfall_zoom_zstack	0728_230pm_1_indiv1_zerfall_zoom	HaploidGenomeComplement	261.181	0.9209	77075	0.143444	95.6266
2024-05-22	0728_230pm_indiv662	1	0728_230pm_1_indiv1_zerfall_zoom_zstack	0728_230pm_1_indiv1_zerfall_zoom	HaploidGenomeComplement	261.181	0.9209	18610	0.0411111	80.5628
2024-05-23	0728_230pm_indiv663	1	0728_230pm_1_indiv1_zerfall_zoom_zstack	0728_230pm_1_indiv1_zerfall_zoom	HaploidGenomeComplement	261.181	0.9209	31921	0.0683405	83.1276
2024-05-24	0728_230pm_indiv664	1	0728_230pm_1_indiv1_zerfall_zoom_zstack	0728_230pm_1_indiv1_zerfall_zoom	HaploidGenomeComplement	261.181	0.9209	62214	0.115325	96.0093
2024-05-25	0728_230pm_indiv665	1	0728_230pm_1_indiv1_zerfall_zoom_zstack	0728_230pm_1_indiv1_zerfall_zoom	HaploidGenomeComplement	261.181	0.9209	49304	0.0911206	96.2969
2024-05-26	0728_230pm_indiv666	1	0728_230pm_1_indiv1_zerfall_zoom_zstack	0728_230pm_1_indiv1_zerfall_zoom	HaploidGenomeComplement	261.181	0.9209	50716	0.0996632	90.5643
2024-05-27	0728_230pm_indiv667	1	0728_230pm_1_indiv1_zerfall_zoom_zstack	0728_230pm_1_indiv1_zerfall_zoom	HaploidGenomeComplement	261.181	0.9209	14570	0.0336363	77.0899
2024-05-28	0728_230pm_indiv668	1	0728_230pm_1_indiv1_zerfall_zoom_zstack	0728_230pm_1_indiv1_zerfall_zoom	HaploidGenomeComplement	261.181	0.9209	118435	0.202708	103.982
2024-05-29	0728_230pm_indiv669	1	0728_230pm_1_indiv1_zerfall_zoom_zstack	0728_230pm_1_indiv1_zerfall_zoom	HaploidGenomeComplement	261.181	0.9209	43722	0.0936122	83.1217
2024-05-30	0728_230pm_indiv670	1	0728_230pm_1_indiv1_zerfall_zoom_zstack	0728_230pm_1_indiv1_zerfall_zoom	HaploidGenomeComplement	261.181	0.9209	46821	0.0916546	90.9146
2024-05-31	0728_230pm_indiv671	1	0728_230pm_1_indiv1_zerfall_zoom_zstack	0728_230pm_1_indiv1_zerfall_zoom	HaploidGenomeComplement	261.181	0.9209	48556	0.0991293	87.1741
2024-06-01	0728_230pm_indiv672	1	0728_230pm_1_indiv1_zerfall_zoom_zstack	0728_230pm_1_indiv1_zerfall_zoom	HaploidGenomeComplement	261.181	0.9209	52429	0.104824	89.0136
2024-06-02	0728_230pm_indiv673	1	0728_230pm_1_indiv1_zerfall_zoom_zstack	0728_230pm_1_indiv1_zerfall_zoom	HaploidGenomeComplement	261.181	0.9209	100856	0.197725	90.7795
2024-06-03	0728_230pm_indiv674	1	0728_230pm_1_indiv1_zerfall_zoom_zstack	0728_230pm_1_indiv1_zerfall_zoom	HaploidGenomeComplement	261.181	0.9209	60131	0.10785	99.2261
2024-06-04	0728_230pm_indiv675	1	0728_230pm_1_indiv1_zerfall_zoom_zstack	0728_230pm_1_indiv1_zerfall_zoom	HaploidGenomeComplement	261.181	0.9209	41229	0.0742135	98.8705
2024-06-05	0728_230pm_indiv676	1	0728_230pm_1_indiv1_zerfall_zoom_zstack	0728_230pm_1_indiv1_zerfall_zoom	HaploidGenomeComplement	261.181	0.9209	68145	0.110697	109.558
2024-06-06	0728_230pm_indiv677	1	0728_230pm_1_indiv1_zerfall_zoom_zstack	0728_230pm_1_indiv1_zerfall_zoom	HaploidGenomeComplement	261.181	0.9209	31663	0.0619336	90.9856
2024-06-07	0728_230pm_indiv678	1	0728_230pm_1_indiv1_zerfall_zoom_zstack	0728_230pm_1_indiv1_zerfall_zoom	HaploidGenomeComplement	261.181	0.9209	31705	0.0549927	102.605
2024-06-08	0728_230pm_indiv679	1	0728_230pm_1_indiv1_zerfall_zoom_zstack	0728_230pm_1_indiv1_zerfall_zoom	HaploidGenomeComplement	261.181	0.9209	57899	0.11835	87.0662
2024-06-09	0728_230pm_indiv680	1	0728_230pm_1_indiv1_zerfall_zoom_zstack	0728_230pm_1_indiv1_zerfall_zoom	HaploidGenomeComplement	261.181	0.9209	81778	0.118172	123.16
2024-06-10	0728_230pm_indiv681	1	0728_230pm_1_indiv1_zerfall_zoom_zstack	0728_230pm_1_indiv1_zerfall_zoom	HaploidGenomeComplement	261.181	0.9209	18450	0.0387975	84.633
2024-06-11	0728_230pm_indiv682	1	0728_230pm_1_indiv1_zerfall_zoom_zstack	0728_230pm_1_indiv1_zerfall_zoom	HaploidGenomeComplement	261.181	0.9209	16964	0.0382635	78.9023
2024-06-12	0728_230pm_indiv683	1	0728_230pm_1_indiv1_zerfall_zoom_zstack	0728_230pm_1_indiv1_zerfall_zoom	HaploidGenomeComplement	261.181	0.9209	39719	0.0811543	87.1031
2024-06-13	0728_230pm_indiv684	1	0728_230pm_1_indiv1_zerfall_zoom_zstack	0728_230pm_1_indiv1_zerfall_zoom	HaploidGenomeComplement	261.181	0.9209	28759	0.0551707	92.771
2024-06-14	0728_230pm_indiv685	1	0728_230pm_1_indiv1_zerfall_zoom_zstack	0728_230pm_1_indiv1_zerfall_zoom	HaploidGenomeComplement	261.181	0.9209	49190	0.107672	81.3058
2024-06-15	0728_230pm_indiv686	1	0728_230pm_1_indiv1_zerfall_zoom_zstack	0728_230pm_1_indiv1_zerfall_zoom	HaploidGenomeComplement	261.181	0.9209	49626	0.0925444	95.4346
2024-06-16	0728_230pm_indiv687	1	0728_230pm_1_indiv1_zerfall_zoom_zstack	0728_230pm_1_indiv1_zerfall_zoom	HaploidGenomeComplement	261.181	0.9209	42171	0.0916546	81.8854
2024-06-17	0728_230pm_indiv688	1	0728_230pm_1_indiv1_zerfall_zoom_zstack	0728_230pm_1_indiv1_zerfall_zoom	HaploidGenomeComplement	261.181	0.9209	31940	0.0633573	89.7191
2024-06-18	0728_230pm_indiv689	1	0728_230pm_1_indiv1_zerfall_zoom_zstack	0728_230pm_1_indiv1_zerfall_zoom	HaploidGenomeComplement	261.181	0.9209	34172	0.0745694	81.5561
2024-06-19	0728_230pm_indiv690	1	0728_230pm_1_indiv1_zerfall_zoom_zstack	0728_230pm_1_indiv1_zerfall_zoom	HaploidGenomeComplement	261.181	0.9209	39945	0.0786627	90.3733
2024-06-20	0728_230pm_indiv691	1	0728_230pm_1_indiv1_zerfall_zoom_zstack	0728_230pm_1_indiv1_zerfall_zoom	HaploidGenomeComplement	261.181	0.9209	24955	0.053213	83.4615
2024-06-21	0728_230pm_indiv692	1	0728_230pm_1_indiv1_zerfall_zoom_zstack	0728_230pm_1_indiv1_zerfall_zoom	HaploidGenomeComplement	261.181	0.9209	35763	0.0676286	94.1132
2024-06-22	0728_230pm_indiv693	1	0728_230pm_1_indiv1_zerfall_zoom_zstack	0728_230pm_1_indiv1_zerfall_zoom	HaploidGenomeComplement	261.181	0.9209	9639	0.0213564	80.325
2024-06-23	0728_230pm_indiv694	1	0728_230pm_1_indiv1_zerfall_zoom_zstack	0728_230pm_1_indiv1_zerfall_zoom	HaploidGenomeComplement	261.181	0.9209	21389	0.0453823	83.8784
2024-06-24	0728_230pm_indiv695	1	0728_230pm_1_indiv1_zerfall_zoom_zstack	0728_230pm_1_indiv1_zerfall_zoom	HaploidGenomeComplement	261.181	0.9209	13812	0.0272294	90.2745
2024-06-25	0728_230pm_indiv696	1	0728_230pm_1_indiv1_zerfall_zoom_zstack	0728_230pm_1_indiv1_zerfall_zoom	HaploidGenomeComplement	261.181	0.9209	22770	0.0425348	95.272
2024-06-26	0728_230pm_indiv697	1	0728_230pm_1_indiv1_zerfall_zoom_zstack	0728_230pm_1_indiv1_zerfall_zoom	HaploidGenomeComplement	261.181	0.9209	12640	0.0279413	80.5096
2024-06-27	0728_230pm_indiv698	1	0728_230pm_1_indiv1_zerfall_zoom_zstack	0728_230pm_1_indiv1_zerfall_zoom	HaploidGenomeComplement	261.181	0.9209	16539	0.0361279	81.4729
2024-06-28	0728_230pm_indiv699	1	0728_230pm_1_indiv1_zerfall_zoom_zstack	0728_230pm_1_indiv1_zerfall_zoom	HaploidGenomeComplement	261.181	0.9209	11360	0.0258056	78.3448
2024-06-29	0728_230pm_indiv700	1	0728_230pm_1_indiv1_zerfall_zoom_zstack	0728_230pm_1_indiv1_zerfall_zoom	HaploidGenomeComplement	261.181	0.9209	18166	0.0371957	86.9187
[truncated: 1,210 more rows]
